# Supplementary material for: GSA-PCA: gene set generation by principal component analysis of the Laplacian matrix of a metabolic network
Source: BMC Bioinformatics. 2012 Aug 9;13:197. doi: 10.1186/1471-2105-13-197 (PMC3626710; doi:10.1186/1471-2105-13-197)
Supplement: Additional file 6 — FunCat Enrichment of the False Negatives from traditional GSA pathway sets. [file 1471-2105-13-197-S6.gmt]

1_1_pos_30	1_1_pos_30	1769942_at	1770276_at	1770485_at	1770594_at	1770701_at	1770777_at	1770824_at	1771173_at	1771463_at	1771542_at	1771706_at	1771820_at	1772025_at	1773138_at	1773288_at	1774967_at	1775098_at	1775403_at	1775596_at	1776091_at	1776267_at	1776621_at	1777121_at	1777944_at	1778219_at	1778487_at	1778627_at	1779020_at	1779813_at	1780119_at
1_2_neg_12	1_2_neg_12	1769504_at	1770344_at	1772876_at	1774050_at	1775451_at	1776994_at	1777628_at	1778588_at	1779652_at	AFFX-r2-Sc-WBP1-3_at	AFFX-r2-Sc-WBP1-5_at	AFFX-r2-Sc-WBP1-M_at
1_3_pos_8	1_3_pos_8	1771315_at	1772263_at	1773227_at	1773524_at	1773839_at	1774860_at	1778010_at	1779857_at
1_4_neg_15	1_4_neg_15	1770645_at	1770765_at	1772255_at	1774459_at	1774709_at	1774797_at	1776090_at	1776235_at	1776526_at	1777453_at	1777819_at	1777956_at	1778790_at	1779349_at	1779735_at
1_5_neg_7	1_5_neg_7	1770374_at	1771736_at	1771778_at	1772412_at	1772475_at	1772830_at	1773166_at
1_6_pos_9	1_6_pos_9	1769730_at	1770142_at	1772736_at	1772870_at	1773307_at	1775020_at	AFFX-r2-Sc-URA3-3_at	AFFX-r2-Sc-URA3-5_at	AFFX-r2-Sc-URA3-M_at
1_7_neg_7	1_7_neg_7	1772408_at	1772920_at	1773875_at	1775648_at	1777286_s_at	1779615_at	1779985_at
1_8_pos_17	1_8_pos_17	1769342_at	1769805_at	1769885_at	1770659_at	1771943_at	1771982_at	1772283_at	1772674_at	1775046_at	1775439_at	1776363_at	1776624_at	1776791_at	1777477_at	1777542_at	1778325_at	1779389_at
1_9_neg_14	1_9_neg_14	1769805_at	1769952_at	1771943_at	1771982_at	1772120_at	1774010_at	1774070_at	1775439_at	1776624_at	1776791_at	1776951_at	1778317_at	1778325_at	1779344_at
1_10_neg_8	1_10_neg_8	1769805_at	1771943_at	1771982_at	1772283_at	1775046_at	1776624_at	1777542_at	1778325_at
1_11_neg_22	1_11_neg_22	1770245_at	1770343_s_at	1770747_at	1770750_at	1772398_at	1772511_at	1772880_at	1773052_at	1775388_at	1776097_at	1776342_at	1776717_at	1777391_at	1778260_at	1778453_s_at	1778954_at	1779097_at	1779140_at	AFFX-r2-Sc-TDH1-3_at	AFFX-r2-Sc-TDH1-5_at	AFFX-r2-Sc-TDH1-M_at	AFFX-r2-Sc-TDH1-M_s_at
1_12_pos_9	1_12_pos_9	1770747_at	1770750_at	1771955_at	1773695_at	1774157_at	1776097_at	1776342_at	1776610_at	1779140_at
1_13_neg_29	1_13_neg_29	1769342_at	1769462_at	1770167_at	1770659_at	1771692_at	1771716_s_at	1772204_at	1772674_at	1772838_at	1772915_at	1773315_at	1774126_at	1774511_at	1774749_at	1774937_at	1775036_at	1775276_at	1775976_at	1776215_at	1776268_at	1777237_at	1777457_s_at	1777752_at	1779150_at	1779275_at	1779389_at	1779484_at	1779803_x_at	1780166_at
1_14_pos_36	1_14_pos_36	1769342_at	1769462_at	1769691_at	1770659_at	1770767_at	1770962_at	1771143_at	1771214_at	1771692_at	1771695_at	1771915_at	1772204_at	1772255_at	1772674_at	1772882_at	1772915_at	1773273_at	1773515_at	1774126_at	1774290_at	1774937_at	1775276_at	1775467_at	1776215_at	1776268_at	1776811_at	1777034_at	1777196_at	1777237_at	1777752_at	1778563_at	1779030_at	1779389_at	1779412_at	1779482_at	1780059_at
1_14_neg_24	1_14_neg_24	1770167_at	1770859_at	1771716_s_at	1771943_at	1772838_at	1773315_at	1774491_s_at	1774511_at	1774749_at	1775036_at	1775391_s_at	1775439_at	1775976_at	1776624_at	1776791_at	1777457_s_at	1777542_at	1778325_at	1778617_at	1779150_at	1779275_at	1779484_at	1779803_x_at	1780166_at
1_15_pos_10	1_15_pos_10	1771716_s_at	1772838_at	1773315_at	1774511_at	1774749_at	1775036_at	1777457_s_at	1779484_at	1779803_x_at	1780166_at
1_15_neg_26	1_15_neg_26	1769462_at	1769731_at	1769962_at	1769968_at	1770167_at	1770456_at	1770506_at	1770659_at	1770859_at	1771305_at	1771326_at	1772554_at	1772674_at	1773183_at	1774126_at	1774491_s_at	1775391_s_at	1775874_at	1775976_at	1776046_at	1776546_at	1777053_at	1778617_at	1779150_at	1779389_at	1779775_at
1_16_pos_22	1_16_pos_22	1769642_at	1769870_at	1772549_at	1772562_at	1772615_at	1773117_at	1773457_at	1774241_at	1774425_at	1774495_at	1775295_at	1775974_at	1776019_at	1776523_at	1776650_at	1776799_at	1776998_at	1777566_s_at	1778673_at	1778816_at	1779309_at	1779682_at
1_17_neg_23	1_17_neg_23	1770167_at	1772202_at	1772220_at	1772223_at	1772907_at	1773702_at	1773961_at	1774489_at	1774540_at	1774888_at	1775218_at	1775647_at	1775873_at	1775976_at	1776022_at	1776427_at	1777010_at	1777334_at	1779150_at	1779489_at	1779660_at	1779688_at	1779942_at
1_18_pos_7	1_18_pos_7	1770659_at	1772674_at	1772907_at	1774540_at	1775647_at	1779389_at	1779942_at
1_18_neg_18	1_18_neg_18	1770087_at	1770340_at	1770947_at	1772202_at	1772220_at	1772287_at	1773702_at	1774888_at	1775462_at	1775744_at	1777010_at	1777334_at	1777563_at	1778018_at	1778290_at	1779688_at	1779905_at	1780093_at
1_19_pos_21	1_19_pos_21	1769691_at	1770767_at	1770962_at	1771143_at	1771214_at	1771271_at	1771915_at	1772255_at	1773600_at	1773765_at	1774290_at	1774346_at	1775020_at	1776354_s_at	1776528_at	1776961_at	1777196_at	1778563_at	1779031_at	1779643_at	1779663_at
1_19_neg_12	1_19_neg_12	1769462_at	1770659_at	1771692_at	1772204_at	1772674_at	1774126_at	1774937_at	1776215_at	1776268_at	1777237_at	1777752_at	1779389_at
1_20_pos_19	1_20_pos_19	1769731_at	1769962_at	1770055_at	1770167_at	1771305_at	1771326_at	1772521_at	1772554_at	1773183_at	1773683_at	1773780_at	1774756_at	1775874_at	1775976_at	1776531_at	1776546_at	1779150_at	1779408_at	1779775_at
1_20_neg_6	1_20_neg_6	1769968_at	1770506_at	1770859_at	1774491_s_at	1775391_s_at	1778617_at
1_21_pos_11	1_21_pos_11	1769805_at	1769952_at	1770754_at	1771529_at	1771982_at	1772120_at	1774070_at	1776951_at	1777780_at	1778317_at	1779344_at
1_21_neg_6	1_21_neg_6	1770659_at	1771943_at	1772674_at	1776624_at	1778325_at	1779389_at
1_22_pos_26	1_22_pos_26	1769378_at	1770167_at	1772554_at	1772999_at	1773183_at	1773863_at	1774011_at	1774057_at	1774080_at	1774340_at	1774445_at	1774627_at	1774715_at	1774777_at	1775374_at	1775874_at	1775976_at	1776546_at	1776768_at	1777971_at	1778142_at	1778503_at	1778809_at	1778907_at	1779150_at	1779775_at
1_22_neg_20	1_22_neg_20	1769731_at	1769962_at	1769968_at	1770055_at	1770859_at	1771305_at	1771326_at	1772521_at	1772907_at	1773683_at	1773780_at	1774491_s_at	1774540_at	1774756_at	1775391_s_at	1775647_at	1776531_at	1778617_at	1779408_at	1779942_at
1_23_pos_39	1_23_pos_39	1769462_at	1769642_at	1769805_at	1769952_at	1770167_at	1770659_at	1770754_at	1771271_at	1771692_at	1771982_at	1772120_at	1772204_at	1772615_at	1772674_at	1774070_at	1774126_at	1774346_at	1774937_at	1775295_at	1775439_at	1775976_at	1776215_at	1776268_at	1776354_s_at	1776528_at	1776791_at	1776951_at	1776961_at	1777237_at	1777542_at	1777566_s_at	1777752_at	1777780_at	1778317_at	1779150_at	1779275_at	1779344_at	1779389_at	1779663_at
1_23_neg_92	1_23_neg_92	1769342_at	1769691_at	1769857_at	1769870_at	1769943_at	1770340_at	1770460_at	1770532_at	1770696_at	1770767_at	1770962_at	1771143_at	1771214_at	1771557_at	1771695_at	1771703_at	1771881_at	1771915_at	1772103_at	1772223_at	1772255_at	1772549_at	1772625_at	1772882_at	1772915_at	1773117_at	1773228_at	1773273_at	1773457_at	1773515_at	1773727_at	1773888_at	1774081_at	1774204_at	1774226_at	1774241_at	1774290_at	1774425_at	1774495_at	1774675_at	1774739_at	1774768_at	1774806_at	1774859_at	1775020_at	1775276_at	1775445_at	1775462_at	1775467_at	1775479_at	1775526_at	1775678_at	1775729_at	1775873_at	1775948_at	1775974_at	1776080_at	1776084_at	1776122_at	1776155_at	1776401_at	1776477_at	1776596_at	1776603_at	1776650_at	1776811_at	1776877_at	1776998_at	1777080_at	1777156_at	1777196_at	1777242_at	1777388_at	1777456_at	1778035_at	1778282_at	1778412_at	1778479_at	1778563_at	1778808_at	1778816_at	1778919_at	1779030_at	1779032_at	1779336_at	1779412_at	1779549_at	1779552_at	1779654_s_at	1779660_at	1780044_at	1780093_at
1_24_pos_19	1_24_pos_19	1769952_at	1770754_at	1772120_at	1773117_at	1773228_at	1774070_at	1774241_at	1774739_at	1775479_at	1775974_at	1776650_at	1776951_at	1777242_at	1777780_at	1778317_at	1778801_at	1779275_at	1779336_at	1779344_at
1_24_neg_9	1_24_neg_9	1769342_at	1769805_at	1770659_at	1771943_at	1771982_at	1772674_at	1776624_at	1778325_at	1779389_at
1_25_pos_40	1_25_pos_40	1769462_at	1769805_at	1770460_at	1770659_at	1771692_at	1771881_at	1771982_at	1772204_at	1772674_at	1773117_at	1773228_at	1774126_at	1774241_at	1774346_at	1774495_at	1774739_at	1774768_at	1774859_at	1774937_at	1775439_at	1775479_at	1775678_at	1775948_at	1775974_at	1776084_at	1776215_at	1776268_at	1776354_s_at	1776650_at	1776791_at	1777156_at	1777237_at	1777242_at	1777542_at	1777752_at	1778412_at	1779336_at	1779389_at	1779654_s_at	1779663_at
1_25_neg_48	1_25_neg_48	1769342_at	1769691_at	1769857_at	1769943_at	1769952_at	1770754_at	1770767_at	1770962_at	1771143_at	1771214_at	1771557_at	1771695_at	1771703_at	1771915_at	1772120_at	1772255_at	1772882_at	1772915_at	1773273_at	1773515_at	1774070_at	1774081_at	1774290_at	1774675_at	1775020_at	1775276_at	1775467_at	1775729_at	1776122_at	1776155_at	1776477_at	1776811_at	1776951_at	1777196_at	1777344_at	1777780_at	1778035_at	1778282_at	1778317_at	1778563_at	1778808_at	1778919_at	1779000_at	1779032_at	1779344_at	1779412_at	1779712_at	1780044_at
1_26_pos_34	1_26_pos_34	1769428_at	1769818_at	1770072_at	1770084_at	1770767_at	1771108_at	1771206_at	1771510_at	1771817_at	1772148_at	1772694_at	1773034_at	1773295_at	1774236_at	1774373_at	1774526_at	1774780_at	1774840_at	1774988_at	1775436_at	1775984_at	1775986_at	1777183_at	1777268_at	1777617_at	1777749_at	1778091_at	1778205_at	1778651_at	1778801_at	1778821_at	1779017_at	1779746_at	1780085_at
1_27_neg_19	1_27_neg_19	1770055_at	1770167_at	1770456_at	1770744_at	1772521_at	1772554_at	1773291_at	1773444_at	1773683_at	1773780_at	1774756_at	1775628_at	1775976_at	1776046_at	1776531_at	1777053_at	1779105_at	1779150_at	1779408_at
1_28_pos_75	1_28_pos_75	1769691_at	1769805_at	1769870_at	1769937_at	1769938_at	1770082_at	1770084_at	1770116_at	1770340_at	1770696_at	1770767_at	1770962_at	1771081_at	1771143_at	1771151_at	1771214_at	1771353_at	1771458_at	1771687_at	1771915_at	1771982_at	1772255_at	1772549_at	1772625_at	1773117_at	1773457_at	1773727_at	1773870_at	1773888_at	1774176_at	1774290_at	1774675_at	1774705_at	1774806_at	1774859_at	1775020_at	1775174_at	1775439_at	1775462_at	1775526_at	1775928_at	1775965_at	1775984_at	1776155_at	1776171_at	1776401_at	1776441_at	1776596_at	1776603_at	1776791_at	1776811_at	1776857_at	1776877_at	1776998_at	1777196_at	1777388_at	1777542_at	1778144_at	1778173_at	1778189_at	1778316_at	1778479_at	1778563_at	1778651_at	1778816_at	1778919_at	1779030_at	1779482_at	1779549_at	1779552_at	1779922_at	1780044_at	1780059_at	1780085_at	1780093_at
1_28_neg_33	1_28_neg_33	1769342_at	1771271_at	1771695_at	1771703_at	1772870_at	1772882_at	1772915_at	1773228_at	1773273_at	1773515_at	1774241_at	1774346_at	1774739_at	1775276_at	1775467_at	1775479_at	1775974_at	1776122_at	1776354_s_at	1776477_at	1776528_at	1776650_at	1776961_at	1777242_at	1777344_at	1778282_at	1778801_at	1779000_at	1779032_at	1779336_at	1779412_at	1779663_at	1779712_at
1_29_neg_5	1_29_neg_5	1773295_at	1775986_at	1777183_at	1777455_at	1778205_at
1_30_pos_30	1_30_pos_30	1769642_at	1769691_at	1770082_at	1770167_at	1770767_at	1770962_at	1771081_at	1771143_at	1771214_at	1771915_at	1772255_at	1772615_at	1773228_at	1773307_at	1774290_at	1774675_at	1775020_at	1775295_at	1775928_at	1775976_at	1776155_at	1777196_at	1777242_at	1777566_s_at	1778563_at	1778919_at	1779030_at	1779150_at	1779336_at	1780044_at
1_30_neg_56	1_30_neg_56	1769462_at	1769870_at	1769937_at	1770340_at	1770532_at	1770659_at	1771687_at	1772223_at	1772259_at	1772549_at	1772674_at	1772870_at	1773117_at	1773128_at	1773457_at	1773540_at	1773727_at	1773816_at	1773952_at	1774126_at	1774152_at	1774241_at	1774425_at	1774495_at	1774739_at	1774806_at	1774859_at	1775445_at	1775462_at	1775479_at	1775678_at	1775851_at	1775873_at	1775974_at	1776022_at	1776080_at	1776084_at	1776272_at	1776401_at	1776596_at	1776650_at	1776749_at	1776998_at	1777080_at	1777388_at	1777456_at	1778316_at	1778412_at	1778816_at	1779273_at	1779389_at	1779489_at	1779549_at	1779654_s_at	1779660_at	1780093_at
1_32_pos_56	1_32_pos_56	1769691_at	1769870_at	1769937_at	1769938_at	1770084_at	1770448_at	1770451_at	1770696_at	1770767_at	1771151_at	1771353_at	1771687_at	1772223_at	1772259_at	1772549_at	1772625_at	1772870_at	1772883_at	1773128_at	1773228_at	1773457_at	1773816_at	1773870_at	1774176_at	1774321_at	1774705_at	1774806_at	1775174_at	1775851_at	1775873_at	1775965_at	1775984_at	1776022_at	1776401_at	1776441_at	1776596_at	1776749_at	1776877_at	1776998_at	1777242_at	1777268_at	1778144_at	1778173_at	1778189_at	1778316_at	1778479_at	1778563_at	1778651_at	1778816_at	1779273_at	1779336_at	1779489_at	1779549_at	1779660_at	1779922_at	1780085_at
1_32_neg_25	1_32_neg_25	1770082_at	1770460_at	1770583_at	1770962_at	1771081_at	1771214_at	1771881_at	1772255_at	1773307_at	1774241_at	1774675_at	1774739_at	1774768_at	1775020_at	1775479_at	1775928_at	1775948_at	1775974_at	1776155_at	1776650_at	1776805_at	1777196_at	1778801_at	1778919_at	1780044_at
1_33_pos_60	1_33_pos_60	1769462_at	1769730_at	1769870_at	1769943_at	1770082_at	1770142_at	1770583_at	1770962_at	1771081_at	1771214_at	1772223_at	1772255_at	1772259_at	1772549_at	1773117_at	1773128_at	1773228_at	1773307_at	1773457_at	1773540_at	1773816_at	1773952_at	1773961_at	1774152_at	1774425_at	1774495_at	1774675_at	1775020_at	1775218_at	1775347_at	1775445_at	1775626_at	1775678_at	1775851_at	1775873_at	1775928_at	1776022_at	1776080_at	1776155_at	1776272_at	1776749_at	1776805_at	1776998_at	1777080_at	1777242_at	1777456_at	1778035_at	1778412_at	1778801_at	1778816_at	1778919_at	1779018_at	1779273_at	1779336_at	1779489_at	1779660_at	1780044_at	AFFX-r2-Sc-URA3-3_at	AFFX-r2-Sc-URA3-5_at	AFFX-r2-Sc-URA3-M_at
1_33_neg_57	1_33_neg_57	1769642_at	1769691_at	1769937_at	1769938_at	1770084_at	1770167_at	1770340_at	1770460_at	1770532_at	1770696_at	1770767_at	1771143_at	1771687_at	1771881_at	1772615_at	1772870_at	1772883_at	1773727_at	1773870_at	1773888_at	1774176_at	1774241_at	1774705_at	1774739_at	1774768_at	1774806_at	1774859_at	1775174_at	1775295_at	1775462_at	1775479_at	1775526_at	1775948_at	1775974_at	1775976_at	1775984_at	1776084_at	1776401_at	1776441_at	1776596_at	1776603_at	1776650_at	1776877_at	1777268_at	1777388_at	1777566_s_at	1778144_at	1778173_at	1778189_at	1778479_at	1778563_at	1778651_at	1779150_at	1779549_at	1779654_s_at	1780085_at	1780093_at
1_34_pos_27	1_34_pos_27	1769730_at	1769937_at	1770142_at	1770340_at	1770767_at	1771687_at	1774157_at	1774176_at	1774241_at	1774739_at	1774806_at	1774859_at	1775347_at	1775462_at	1775479_at	1775974_at	1776401_at	1776441_at	1776596_at	1776610_at	1776650_at	1778189_at	1779549_at	1780093_at	AFFX-r2-Sc-URA3-3_at	AFFX-r2-Sc-URA3-5_at	AFFX-r2-Sc-URA3-M_at
1_34_neg_29	1_34_neg_29	1769870_at	1770962_at	1771214_at	1772223_at	1772255_at	1772259_at	1772549_at	1772870_at	1773117_at	1773128_at	1773228_at	1773457_at	1773816_at	1774675_at	1775020_at	1775851_at	1775873_at	1776022_at	1776155_at	1776749_at	1776998_at	1777242_at	1778816_at	1778919_at	1779273_at	1779336_at	1779489_at	1779660_at	1780044_at
1_36_pos_58	1_36_pos_58	1769342_at	1769428_at	1769462_at	1769937_at	1769938_at	1770082_at	1770221_at	1770448_at	1770451_at	1770583_at	1770659_at	1771687_at	1771956_at	1772255_at	1772283_at	1772674_at	1772883_at	1772915_at	1773307_at	1773870_at	1774126_at	1774176_at	1774241_at	1774675_at	1774705_at	1774739_at	1774806_at	1774974_at	1775020_at	1775046_at	1775083_at	1775174_at	1775276_at	1775347_at	1775479_at	1775974_at	1776155_at	1776273_x_at	1776401_at	1776441_at	1776596_at	1776650_at	1776705_at	1776791_at	1776805_at	1777617_at	1778144_at	1778173_at	1778189_at	1778801_at	1778878_s_at	1778919_at	1779017_at	1779389_at	1779549_at	1779734_at	1779889_s_at	1780044_at
1_36_neg_38	1_36_neg_38	1769691_at	1769857_at	1770084_at	1770116_at	1770340_at	1770767_at	1771143_at	1771915_at	1772259_at	1772870_at	1773228_at	1773727_at	1773816_at	1773989_at	1774081_at	1774290_at	1775462_at	1775851_at	1775984_at	1776603_at	1776811_at	1776857_at	1777196_at	1777242_at	1777268_at	1777388_at	1778479_at	1778563_at	1778651_at	1778808_at	1779030_at	1779273_at	1779336_at	1779482_at	1779552_at	1780059_at	1780085_at	1780093_at
1_37_pos_9	1_37_pos_9	1769455_at	1770518_at	1771176_at	1772384_at	1773608_at	1773926_at	1778194_at	1778568_at	1779567_at
1_38_pos_38	1_38_pos_38	1769428_at	1769691_at	1769857_at	1770340_at	1770767_at	1771143_at	1771915_at	1772259_at	1772283_at	1772870_at	1773228_at	1773727_at	1773816_at	1774081_at	1774290_at	1775046_at	1775462_at	1775851_at	1776603_at	1776791_at	1776811_at	1777196_at	1777242_at	1777388_at	1777542_at	1777617_at	1778479_at	1778563_at	1778801_at	1778808_at	1779017_at	1779030_at	1779273_at	1779336_at	1779482_at	1779552_at	1780059_at	1780093_at
1_38_neg_54	1_38_neg_54	1769342_at	1769462_at	1769937_at	1769938_at	1770082_at	1770084_at	1770116_at	1770221_at	1770583_at	1770659_at	1771687_at	1772255_at	1772674_at	1772883_at	1772915_at	1773307_at	1773870_at	1773989_at	1774126_at	1774176_at	1774241_at	1774675_at	1774705_at	1774739_at	1774974_at	1775020_at	1775174_at	1775276_at	1775347_at	1775467_at	1775479_at	1775974_at	1775984_at	1776155_at	1776273_x_at	1776441_at	1776596_at	1776650_at	1776705_at	1776805_at	1776857_at	1777268_at	1778144_at	1778173_at	1778189_at	1778651_at	1778878_s_at	1778919_at	1779032_at	1779389_at	1779549_at	1779889_s_at	1780044_at	1780085_at
1_39_pos_23	1_39_pos_23	1769342_at	1769642_at	1769937_at	1771687_at	1772259_at	1772615_at	1773128_at	1773816_at	1774152_at	1774176_at	1774241_at	1774739_at	1775295_at	1775479_at	1775851_at	1775974_at	1776441_at	1776650_at	1776749_at	1777566_s_at	1778189_at	1779273_at	1779549_at
1_39_neg_27	1_39_neg_27	1770340_at	1772223_at	1772549_at	1773117_at	1773228_at	1773457_at	1773540_at	1773952_at	1774425_at	1774495_at	1775445_at	1775462_at	1775678_at	1775873_at	1776022_at	1776080_at	1776272_at	1776998_at	1777080_at	1777242_at	1777456_at	1778412_at	1778816_at	1779336_at	1779489_at	1779660_at	1780093_at
1_40_pos_30	1_40_pos_30	1769691_at	1769857_at	1769937_at	1769938_at	1770767_at	1770962_at	1771143_at	1771214_at	1771687_at	1771915_at	1773117_at	1774081_at	1774176_at	1774241_at	1774290_at	1774739_at	1775174_at	1775479_at	1775678_at	1775974_at	1776441_at	1776650_at	1777196_at	1777268_at	1778173_at	1778189_at	1778412_at	1778563_at	1778808_at	1779549_at
1_40_neg_38	1_40_neg_38	1769342_at	1770340_at	1770532_at	1770583_at	1771402_at	1772255_at	1772259_at	1772317_at	1772915_at	1773228_at	1773727_at	1773816_at	1773888_at	1774226_at	1774442_at	1774675_at	1774859_at	1775020_at	1775276_at	1775462_at	1775526_at	1775851_at	1775859_at	1776084_at	1776155_at	1776805_at	1777242_at	1777388_at	1778018_at	1778290_at	1778359_at	1778919_at	1779273_at	1779336_at	1779413_at	1779654_s_at	1780044_at	1780093_at
1_41_neg_11	1_41_neg_11	1773389_at	1773750_at	1773900_at	1776027_at	1776686_at	1777344_at	1778282_at	1779000_at	1779139_at	1779767_at	1780055_at
1_42_pos_7	1_42_pos_7	1770340_at	1775462_at	1777268_at	1777617_at	1778801_at	1779017_at	1780093_at
1_42_neg_17	1_42_neg_17	1769428_at	1771206_at	1771510_at	1771817_at	1772148_at	1772952_at	1773483_at	1773989_at	1774675_at	1774840_at	1776155_at	1776457_at	1777749_at	1778091_at	1778919_at	1779014_at	1780044_at
1_43_neg_10	1_43_neg_10	1769885_at	1770084_at	1772283_at	1775046_at	1775984_at	1776363_at	1777268_at	1777477_at	1778651_at	1780085_at
1_44_pos_30	1_44_pos_30	1769342_at	1769870_at	1772398_at	1772907_at	1772915_at	1772999_at	1773117_at	1773128_at	1773540_at	1773952_at	1774425_at	1774445_at	1774495_at	1774540_at	1774658_at	1775046_at	1775276_at	1775445_at	1775647_at	1775678_at	1776080_at	1776272_at	1776689_at	1776749_at	1776768_at	1777080_at	1777456_at	1778412_at	1779032_at	1779942_at
1_44_neg_23	1_44_neg_23	1769462_at	1769943_at	1770947_at	1771703_at	1772223_at	1773961_at	1774152_at	1774241_at	1774739_at	1775218_at	1775479_at	1775873_at	1775974_at	1776022_at	1776427_at	1776477_at	1776650_at	1777344_at	1778035_at	1779000_at	1779489_at	1779660_at	1779905_at
1_45_pos_48	1_45_pos_48	1769342_at	1769691_at	1769828_at	1770116_at	1770167_at	1770583_at	1770696_at	1770767_at	1771151_at	1771271_at	1771353_at	1771458_at	1772625_at	1772915_at	1773128_at	1773600_at	1774241_at	1774321_at	1774604_at	1774675_at	1774806_at	1775276_at	1775526_at	1775965_at	1775974_at	1775976_at	1776155_at	1776401_at	1776528_at	1776596_at	1776603_at	1776650_at	1776749_at	1776805_at	1776857_at	1776877_at	1776961_at	1778316_at	1778479_at	1778563_at	1778801_at	1778919_at	1779031_at	1779032_at	1779150_at	1779478_at	1779922_at	1780044_at
1_45_neg_86	1_45_neg_86	1769857_at	1769937_at	1769938_at	1769943_at	1770340_at	1770532_at	1770565_at	1770962_at	1771143_at	1771214_at	1771687_at	1771695_at	1771915_at	1771956_at	1772223_at	1772255_at	1772259_at	1772338_at	1772398_at	1772694_at	1772883_at	1772999_at	1773515_at	1773727_at	1773765_at	1773816_at	1773863_at	1774011_at	1774057_at	1774081_at	1774176_at	1774290_at	1774340_at	1774445_at	1774705_at	1774715_at	1774777_at	1774859_at	1774974_at	1775020_at	1775083_at	1775174_at	1775347_at	1775388_at	1775436_at	1775462_at	1775851_at	1775873_at	1776022_at	1776084_at	1776273_x_at	1776441_at	1776664_at	1776705_at	1776768_at	1777196_at	1777268_at	1777388_at	1777749_at	1778035_at	1778091_at	1778142_at	1778173_at	1778189_at	1778198_at	1778260_at	1778503_at	1778808_at	1778809_at	1778878_s_at	1778929_at	1779273_at	1779412_at	1779489_at	1779549_at	1779643_at	1779654_s_at	1779660_at	1779734_at	1779775_at	1779889_s_at	1780093_at	AFFX-r2-Sc-TDH1-3_at	AFFX-r2-Sc-TDH1-5_at	AFFX-r2-Sc-TDH1-M_at	AFFX-r2-Sc-TDH1-M_s_at
1_46_pos_41	1_46_pos_41	1769857_at	1769870_at	1769937_at	1770167_at	1770245_at	1770340_at	1770962_at	1771214_at	1771687_at	1771915_at	1771956_at	1772255_at	1773052_at	1773117_at	1773183_at	1774081_at	1774176_at	1774290_at	1774974_at	1775020_at	1775083_at	1775347_at	1775462_at	1775678_at	1775874_at	1775976_at	1776273_x_at	1776441_at	1776546_at	1776705_at	1777196_at	1777268_at	1778189_at	1778412_at	1778801_at	1778808_at	1778878_s_at	1779150_at	1779549_at	1779889_s_at	1780093_at
1_46_neg_68	1_46_neg_68	1769342_at	1769691_at	1769845_at	1770027_at	1770565_at	1770583_at	1770696_at	1770767_at	1771151_at	1771271_at	1771353_at	1772010_at	1772223_at	1772338_at	1772398_at	1772625_at	1772694_at	1772999_at	1773230_at	1773600_at	1773703_at	1773863_at	1774011_at	1774057_at	1774241_at	1774340_at	1774445_at	1774627_at	1774675_at	1774715_at	1774777_at	1774806_at	1775388_at	1775436_at	1775666_at	1775873_at	1775965_at	1775974_at	1776155_at	1776401_at	1776528_at	1776596_at	1776650_at	1776664_at	1776768_at	1776805_at	1776877_at	1776961_at	1777556_at	1778142_at	1778198_at	1778260_at	1778479_at	1778503_at	1778563_at	1778809_at	1778821_at	1778919_at	1778996_at	1779031_at	1779660_at	1779775_at	1779922_at	1780044_at	AFFX-r2-Sc-TDH1-3_at	AFFX-r2-Sc-TDH1-5_at	AFFX-r2-Sc-TDH1-M_at	AFFX-r2-Sc-TDH1-M_s_at
1_47_pos_33	1_47_pos_33	1769857_at	1769937_at	1769938_at	1770340_at	1770565_at	1770583_at	1771143_at	1771687_at	1771695_at	1771915_at	1772870_at	1772883_at	1773117_at	1773515_at	1774081_at	1774176_at	1774290_at	1774675_at	1775174_at	1775462_at	1776155_at	1776441_at	1776805_at	1777196_at	1778173_at	1778189_at	1778412_at	1778808_at	1778919_at	1779412_at	1779549_at	1780044_at	1780093_at
1_47_neg_42	1_47_neg_42	1769339_at	1769342_at	1770696_at	1770721_at	1770730_at	1770767_at	1771081_at	1771151_at	1771271_at	1771353_at	1771884_at	1771956_at	1772255_at	1772625_at	1773600_at	1774806_at	1774974_at	1775020_at	1775083_at	1775347_at	1775928_at	1775965_at	1775974_at	1776273_x_at	1776401_at	1776528_at	1776596_at	1776705_at	1776877_at	1776948_at	1776961_at	1777563_at	1777816_at	1777854_at	1778594_at	1778878_s_at	1778929_at	1779031_at	1779032_at	1779734_at	1779889_s_at	1779946_at
1_48_pos_45	1_48_pos_45	1769342_at	1769371_at	1769870_at	1770082_at	1770221_at	1770696_at	1770767_at	1770962_at	1771151_at	1771214_at	1771271_at	1771353_at	1772010_at	1772255_at	1772625_at	1772700_at	1773128_at	1773600_at	1774806_at	1774974_at	1775020_at	1775388_at	1775626_at	1775974_at	1776273_x_at	1776401_at	1776528_at	1776705_at	1776749_at	1776877_at	1776961_at	1777585_at	1777854_at	1778260_at	1778594_at	1778878_s_at	1779018_at	1779031_at	1779032_at	1779734_at	1779889_s_at	AFFX-r2-Sc-TDH1-3_at	AFFX-r2-Sc-TDH1-5_at	AFFX-r2-Sc-TDH1-M_at	AFFX-r2-Sc-TDH1-M_s_at
1_48_neg_39	1_48_neg_39	1769857_at	1769937_at	1770565_at	1770583_at	1771143_at	1771687_at	1771695_at	1771915_at	1771956_at	1772259_at	1772870_at	1773117_at	1773515_at	1773816_at	1774081_at	1774290_at	1774346_at	1774675_at	1775083_at	1775347_at	1775678_at	1775851_at	1776155_at	1776354_s_at	1776441_at	1776805_at	1776948_at	1777196_at	1777816_at	1778412_at	1778808_at	1778919_at	1778929_at	1779273_at	1779412_at	1779549_at	1779663_at	1779946_at	1780044_at
1_49_pos_21	1_49_pos_21	1769870_at	1770340_at	1770565_at	1772223_at	1772999_at	1773128_at	1774152_at	1774445_at	1774739_at	1774859_at	1775347_at	1775462_at	1775479_at	1775873_at	1775974_at	1776749_at	1777196_at	1778316_at	1779549_at	1779660_at	1780093_at
1_49_neg_26	1_49_neg_26	1770767_at	1771271_at	1772255_at	1772259_at	1772549_at	1773117_at	1773457_at	1773540_at	1773816_at	1774425_at	1774658_at	1775020_at	1775445_at	1775678_at	1775851_at	1776080_at	1776272_at	1776528_at	1776689_at	1776961_at	1776998_at	1777456_at	1778412_at	1778816_at	1779273_at	1779682_at
1_51_pos_28	1_51_pos_28	1769968_at	1770055_at	1770506_at	1770744_at	1770859_at	1772521_at	1772554_at	1773183_at	1773291_at	1773444_at	1773683_at	1773780_at	1774080_at	1774491_s_at	1774756_at	1775391_s_at	1775628_at	1775874_at	1776546_at	1777971_at	1778617_at	1778677_at	1778907_at	1779098_at	1779105_at	1779275_at	1779408_at	1779850_at
1_51_neg_7	1_51_neg_7	1769731_at	1769962_at	1770456_at	1771305_at	1771326_at	1776046_at	1777053_at
1_52_pos_60	1_52_pos_60	1769691_at	1769818_at	1769845_at	1769857_at	1769870_at	1769937_at	1769938_at	1770027_at	1770072_at	1770167_at	1770319_at	1771143_at	1771271_at	1771687_at	1771695_at	1771915_at	1772010_at	1773128_at	1773515_at	1773600_at	1773703_at	1774081_at	1774176_at	1774236_at	1774290_at	1774675_at	1774801_at	1775174_at	1775347_at	1775388_at	1775663_at	1775976_at	1776155_at	1776441_at	1776528_at	1776749_at	1776811_at	1776961_at	1778173_at	1778189_at	1778260_at	1778563_at	1778808_at	1778821_at	1778919_at	1778996_at	1779030_at	1779031_at	1779150_at	1779275_at	1779412_at	1779482_at	1779549_at	1779552_at	1780044_at	1780059_at	AFFX-r2-Sc-TDH1-3_at	AFFX-r2-Sc-TDH1-5_at	AFFX-r2-Sc-TDH1-M_at	AFFX-r2-Sc-TDH1-M_s_at
1_52_neg_39	1_52_neg_39	1769342_at	1769462_at	1769828_at	1770245_at	1770565_at	1770659_at	1770696_at	1770767_at	1771151_at	1771353_at	1772255_at	1772625_at	1772674_at	1772999_at	1773052_at	1774126_at	1774346_at	1774445_at	1774604_at	1774806_at	1774974_at	1775020_at	1775965_at	1775974_at	1776273_x_at	1776354_s_at	1776401_at	1776596_at	1776705_at	1776768_at	1776877_at	1778801_at	1778878_s_at	1779032_at	1779389_at	1779663_at	1779734_at	1779889_s_at	1779922_at
1_53_pos_32	1_53_pos_32	1769428_at	1769818_at	1769845_at	1770027_at	1770072_at	1770084_at	1770167_at	1771935_at	1772338_at	1772398_at	1772694_at	1773230_at	1773703_at	1774236_at	1774346_at	1775436_at	1775666_at	1775673_at	1775976_at	1775984_at	1776354_s_at	1776664_at	1777556_at	1778198_at	1778651_at	1778655_at	1778821_at	1778996_at	1779150_at	1779275_at	1779663_at	1780085_at
1_53_neg_21	1_53_neg_21	1771108_at	1771271_at	1772952_at	1772999_at	1773034_at	1773600_at	1774011_at	1774057_at	1774340_at	1774445_at	1774526_at	1774715_at	1776457_at	1776528_at	1776768_at	1776961_at	1777268_at	1777617_at	1778801_at	1779017_at	1779031_at
1_54_pos_11	1_54_pos_11	1770343_s_at	1770565_at	1772511_at	1772880_at	1775388_at	1778260_at	1778453_s_at	AFFX-r2-Sc-TDH1-3_at	AFFX-r2-Sc-TDH1-5_at	AFFX-r2-Sc-TDH1-M_at	AFFX-r2-Sc-TDH1-M_s_at
1_54_neg_11	1_54_neg_11	1769818_at	1770072_at	1770245_at	1772999_at	1773052_at	1774236_at	1774445_at	1776768_at	1777391_at	1778821_at	1780073_at
1_55_pos_19	1_55_pos_19	1769342_at	1769691_at	1770962_at	1771143_at	1771214_at	1772255_at	1772999_at	1774346_at	1774445_at	1775347_at	1776354_s_at	1776768_at	1778412_at	1778563_at	1779032_at	1779482_at	1779549_at	1779663_at	1780059_at
1_55_neg_33	1_55_neg_33	1769857_at	1770245_at	1770565_at	1770659_at	1771151_at	1771271_at	1771353_at	1771695_at	1772625_at	1772674_at	1772915_at	1773052_at	1773515_at	1773765_at	1774081_at	1774974_at	1775020_at	1775276_at	1776273_x_at	1776528_at	1776705_at	1776961_at	1777196_at	1777391_at	1778808_at	1778878_s_at	1779389_at	1779412_at	1779604_at	1779643_at	1779734_at	1779889_s_at	1780073_at
1_56_pos_31	1_56_pos_31	1769857_at	1769943_at	1771151_at	1771353_at	1771557_at	1771695_at	1772882_at	1772915_at	1772999_at	1773273_at	1773515_at	1774081_at	1774445_at	1774675_at	1774974_at	1775020_at	1775276_at	1775729_at	1776155_at	1776273_x_at	1776705_at	1777196_at	1778035_at	1778156_at	1778808_at	1778878_s_at	1778919_at	1779412_at	1779734_at	1779889_s_at	1780044_at
1_56_neg_30	1_56_neg_30	1769342_at	1769691_at	1769938_at	1770245_at	1770565_at	1770962_at	1771143_at	1771214_at	1772223_at	1772255_at	1773052_at	1773117_at	1773765_at	1775174_at	1775347_at	1775678_at	1775873_at	1776022_at	1777391_at	1778173_at	1778412_at	1778563_at	1779032_at	1779489_at	1779549_at	1779604_at	1779643_at	1779660_at	1779712_at	1780073_at
1_57_pos_8	1_57_pos_8	1773425_at	1774257_at	1775746_at	1776346_at	1777723_at	1778093_at	1779112_at	1779425_at
1_58_neg_11	1_58_neg_11	1769697_at	1770571_at	1772350_at	1773062_at	1774361_at	1775765_at	1776061_at	1778078_at	1778245_at	1778784_at	1779944_at
1_59_pos_34	1_59_pos_34	1769342_at	1769938_at	1770221_at	1770659_at	1770696_at	1770962_at	1771151_at	1771214_at	1771353_at	1772255_at	1772625_at	1772674_at	1772700_at	1772882_at	1772915_at	1773117_at	1773498_at	1774658_at	1774806_at	1775020_at	1775174_at	1775276_at	1775347_at	1775626_at	1775678_at	1776401_at	1776596_at	1776689_at	1776877_at	1778173_at	1778412_at	1779018_at	1779389_at	1779549_at
1_59_neg_39	1_59_neg_39	1769339_at	1769691_at	1769857_at	1769937_at	1770383_at	1770583_at	1771143_at	1771687_at	1771915_at	1773727_at	1773888_at	1774081_at	1774176_at	1774290_at	1774675_at	1774974_at	1776155_at	1776273_x_at	1776441_at	1776705_at	1776805_at	1776811_at	1777196_at	1777268_at	1777388_at	1778156_at	1778189_at	1778563_at	1778808_at	1778878_s_at	1778919_at	1779030_at	1779032_at	1779482_at	1779552_at	1779734_at	1779889_s_at	1780044_at	1780059_at
1_61_pos_22	1_61_pos_22	1770352_at	1770383_at	1771402_at	1771816_at	1772255_at	1772317_at	1773272_at	1774442_at	1774813_at	1774859_at	1775974_at	1776084_at	1776272_at	1776896_at	1777721_at	1778120_at	1778359_at	1778654_at	1778906_at	1779597_at	1779654_s_at	1779682_at
1_61_neg_16	1_61_neg_16	1770340_at	1770532_at	1773117_at	1774241_at	1774658_at	1774974_at	1775462_at	1775678_at	1776273_x_at	1776650_at	1776689_at	1776705_at	1778412_at	1778878_s_at	1779889_s_at	1780093_at
1_62_pos_15	1_62_pos_15	1769799_at	1770116_at	1770696_at	1770727_at	1771278_at	1771591_at	1773097_at	1773853_at	1775990_at	1776857_at	1776877_at	1777112_at	1778090_at	1778279_at	1779126_at
1_62_neg_6	1_62_neg_6	1770767_at	1771151_at	1771353_at	1772625_at	1777268_at	1778821_at
1_63_pos_51	1_63_pos_51	1769642_at	1769845_at	1769943_at	1770245_at	1770340_at	1770383_at	1770767_at	1772223_at	1772338_at	1772398_at	1772615_at	1772694_at	1773052_at	1773117_at	1773128_at	1773703_at	1774658_at	1774859_at	1774974_at	1775295_at	1775388_at	1775436_at	1775462_at	1775678_at	1775873_at	1776022_at	1776084_at	1776273_x_at	1776664_at	1776689_at	1776705_at	1776749_at	1776896_at	1777566_s_at	1777721_at	1778035_at	1778260_at	1778412_at	1778878_s_at	1778996_at	1779275_at	1779489_at	1779654_s_at	1779660_at	1779734_at	1779889_s_at	1780093_at	AFFX-r2-Sc-TDH1-3_at	AFFX-r2-Sc-TDH1-5_at	AFFX-r2-Sc-TDH1-M_at	AFFX-r2-Sc-TDH1-M_s_at
1_63_neg_41	1_63_neg_41	1769434_at	1769818_at	1769870_at	1770072_at	1770319_at	1770565_at	1772103_at	1772255_at	1772549_at	1772939_at	1772999_at	1773272_at	1773457_at	1773540_at	1773727_at	1773884_at	1773888_at	1773952_at	1774204_at	1774226_at	1774236_at	1774425_at	1774445_at	1774495_at	1774813_at	1775445_at	1775663_at	1775847_at	1775876_at	1776080_at	1776272_at	1776667_at	1776998_at	1777080_at	1777097_at	1777388_at	1777456_at	1777462_at	1778816_at	1778821_at	1779682_at
1_65_neg_10	1_65_neg_10	1769434_at	1771609_at	1773117_at	1774658_at	1775678_at	1775847_at	1776689_at	1777462_at	1778412_at	1778702_at
1_66_pos_57	1_66_pos_57	1769462_at	1769845_at	1769857_at	1770245_at	1770659_at	1771151_at	1771353_at	1772338_at	1772398_at	1772549_at	1772625_at	1772674_at	1772694_at	1773052_at	1773183_at	1773230_at	1773457_at	1773703_at	1773765_at	1773863_at	1774080_at	1774081_at	1774777_at	1774780_at	1775388_at	1775436_at	1775666_at	1775673_at	1775874_at	1776546_at	1776664_at	1776998_at	1777196_at	1777268_at	1777391_at	1777556_at	1777971_at	1778142_at	1778198_at	1778260_at	1778503_at	1778677_at	1778801_at	1778808_at	1778816_at	1778907_at	1778996_at	1779032_at	1779098_at	1779275_at	1779389_at	1779643_at	1780073_at	AFFX-r2-Sc-TDH1-3_at	AFFX-r2-Sc-TDH1-5_at	AFFX-r2-Sc-TDH1-M_at	AFFX-r2-Sc-TDH1-M_s_at
1_66_neg_33	1_66_neg_33	1769342_at	1769691_at	1769818_at	1770072_at	1770319_at	1770383_at	1770565_at	1771143_at	1771271_at	1772915_at	1772999_at	1773117_at	1773128_at	1774011_at	1774057_at	1774236_at	1774340_at	1774445_at	1774658_at	1774715_at	1775276_at	1775663_at	1775678_at	1776528_at	1776689_at	1776749_at	1776768_at	1776961_at	1778412_at	1778563_at	1778809_at	1778821_at	1779775_at
1_67_pos_6	1_67_pos_6	1770279_at	1771061_at	1772003_at	1775044_at	1775974_at	1779238_at
1_68_pos_62	1_68_pos_62	1769462_at	1769818_at	1769828_at	1769857_at	1769943_at	1770072_at	1770087_at	1770340_at	1770659_at	1771151_at	1771271_at	1771353_at	1771557_at	1771591_at	1771695_at	1771915_at	1772255_at	1772625_at	1772674_at	1773097_at	1773272_at	1773515_at	1773600_at	1773765_at	1773853_at	1774081_at	1774126_at	1774236_at	1774290_at	1774321_at	1774604_at	1774739_at	1774806_at	1774813_at	1774859_at	1775020_at	1775462_at	1775479_at	1775729_at	1775965_at	1775974_at	1776084_at	1776401_at	1776528_at	1776596_at	1776791_at	1776961_at	1777196_at	1777268_at	1778035_at	1778808_at	1778821_at	1778857_at	1779031_at	1779032_at	1779126_at	1779389_at	1779412_at	1779643_at	1779654_s_at	1779922_at	1780093_at
1_68_neg_80	1_68_neg_80	1769342_at	1769691_at	1769845_at	1770084_at	1770116_at	1770279_at	1770319_at	1770383_at	1770402_at	1770532_at	1770565_at	1770696_at	1771061_at	1771143_at	1771215_at	1771289_at	1771630_at	1772103_at	1772204_at	1772223_at	1772338_at	1772398_at	1772694_at	1772700_at	1772882_at	1772915_at	1773085_at	1773230_at	1773273_at	1773498_at	1773703_at	1773727_at	1773888_at	1774176_at	1774204_at	1774226_at	1774346_at	1774365_at	1774974_at	1775276_at	1775436_at	1775467_at	1775526_at	1775663_at	1775666_at	1775873_at	1775984_at	1776215_at	1776268_at	1776273_x_at	1776354_s_at	1776603_at	1776633_at	1776664_at	1776705_at	1776857_at	1776877_at	1776896_at	1777388_at	1777556_at	1777721_at	1778189_at	1778479_at	1778563_at	1778651_at	1778801_at	1778878_s_at	1778996_at	1779030_at	1779238_at	1779275_at	1779482_at	1779549_at	1779552_at	1779660_at	1779663_at	1779889_s_at	1779892_at	1780059_at	1780085_at
1_69_pos_26	1_69_pos_26	1769342_at	1769691_at	1769845_at	1770319_at	1770565_at	1770727_at	1770767_at	1771143_at	1771278_at	1771591_at	1772700_at	1772915_at	1773097_at	1773498_at	1773703_at	1773853_at	1775276_at	1775663_at	1776791_at	1777268_at	1777749_at	1778091_at	1778563_at	1778996_at	1779126_at	1779275_at
1_69_neg_35	1_69_neg_35	1769428_at	1769857_at	1770084_at	1770116_at	1770659_at	1770696_at	1770820_at	1771108_at	1771206_at	1771695_at	1772674_at	1772952_at	1773034_at	1773483_at	1773515_at	1773989_at	1774081_at	1774526_at	1775526_at	1775984_at	1776457_at	1776857_at	1776877_at	1777196_at	1777617_at	1778479_at	1778651_at	1778801_at	1778808_at	1779017_at	1779032_at	1779389_at	1779412_at	1780085_at	1780201_at
1_70_pos_11	1_70_pos_11	1769587_at	1769697_at	1770571_at	1772350_at	1773062_at	1775765_at	1776061_at	1778078_at	1778245_at	1778784_at	1779944_at
1_71_pos_34	1_71_pos_34	1770319_at	1770340_at	1770352_at	1770402_at	1771215_at	1772287_at	1772700_at	1772952_at	1773272_at	1773498_at	1773884_at	1774012_at	1774323_at	1774365_at	1774658_at	1774813_at	1775462_at	1775480_at	1775663_at	1775678_at	1776272_at	1776457_at	1776523_at	1776689_at	1776799_at	1777097_at	1778412_at	1778654_at	1778857_at	1779309_at	1779597_at	1779682_at	1779892_at	1780093_at
1_71_neg_17	1_71_neg_17	1770383_at	1772255_at	1772549_at	1773457_at	1774859_at	1775445_at	1775974_at	1776080_at	1776084_at	1776896_at	1776998_at	1777196_at	1777721_at	1777749_at	1778091_at	1778816_at	1779654_s_at
1_72_pos_34	1_72_pos_34	1769428_at	1769972_at	1770055_at	1770456_at	1770696_at	1770744_at	1771510_at	1771817_at	1772051_at	1772255_at	1772521_at	1772554_at	1772999_at	1773272_at	1773291_at	1773444_at	1773780_at	1774080_at	1774445_at	1774813_at	1775628_at	1776046_at	1776877_at	1777053_at	1777749_at	1777971_at	1778091_at	1778677_at	1778907_at	1779098_at	1779105_at	1779275_at	1779534_at	1779850_at
1_72_neg_36	1_72_neg_36	1769731_at	1769962_at	1770167_at	1770319_at	1770402_at	1771151_at	1771206_at	1771215_at	1771305_at	1771326_at	1771353_at	1772338_at	1772398_at	1772700_at	1772952_at	1773483_at	1773498_at	1773683_at	1773989_at	1774365_at	1774756_at	1775388_at	1775663_at	1775976_at	1776457_at	1776531_at	1776664_at	1777268_at	1778260_at	1779150_at	1779408_at	1779892_at	AFFX-r2-Sc-TDH1-3_at	AFFX-r2-Sc-TDH1-5_at	AFFX-r2-Sc-TDH1-M_at	AFFX-r2-Sc-TDH1-M_s_at
1_73_pos_54	1_73_pos_54	1769395_at	1769428_at	1769857_at	1769972_at	1770084_at	1770116_at	1770319_at	1770402_at	1770659_at	1770696_at	1770820_at	1771108_at	1771215_at	1771458_at	1771510_at	1771695_at	1771817_at	1772148_at	1772674_at	1772700_at	1773498_at	1773515_at	1774081_at	1774204_at	1774287_at	1774365_at	1774806_at	1774840_at	1775388_at	1775526_at	1775663_at	1775984_at	1776401_at	1776857_at	1776877_at	1777196_at	1777749_at	1778091_at	1778260_at	1778479_at	1778651_at	1778808_at	1779032_at	1779389_at	1779412_at	1779478_at	1779534_at	1779892_at	1780085_at	1780201_at	AFFX-r2-Sc-TDH1-3_at	AFFX-r2-Sc-TDH1-5_at	AFFX-r2-Sc-TDH1-M_at	AFFX-r2-Sc-TDH1-M_s_at
1_73_neg_39	1_73_neg_39	1769342_at	1769691_at	1769818_at	1770055_at	1770072_at	1770340_at	1770565_at	1770767_at	1770962_at	1771143_at	1771151_at	1771206_at	1771214_at	1771353_at	1772255_at	1772521_at	1772915_at	1772952_at	1772999_at	1773097_at	1773483_at	1773524_at	1773780_at	1773853_at	1773989_at	1774236_at	1774445_at	1775276_at	1775363_at	1775462_at	1776457_at	1777268_at	1778563_at	1778801_at	1778821_at	1779014_at	1779126_at	1779275_at	1780093_at
1_74_pos_55	1_74_pos_55	1769818_at	1769857_at	1770055_at	1770072_at	1770319_at	1770340_at	1770383_at	1770402_at	1770456_at	1770659_at	1770744_at	1771151_at	1771206_at	1771215_at	1771353_at	1771695_at	1772521_at	1772554_at	1772625_at	1772674_at	1772700_at	1772952_at	1773291_at	1773444_at	1773483_at	1773498_at	1773515_at	1773780_at	1773989_at	1774080_at	1774081_at	1774236_at	1774365_at	1775462_at	1775628_at	1775663_at	1776046_at	1776457_at	1777053_at	1777196_at	1777268_at	1777971_at	1778677_at	1778808_at	1778821_at	1778907_at	1779032_at	1779098_at	1779105_at	1779275_at	1779389_at	1779412_at	1779850_at	1779892_at	1780093_at
1_74_neg_32	1_74_neg_32	1769342_at	1769428_at	1769691_at	1769731_at	1769962_at	1770696_at	1770820_at	1770962_at	1771143_at	1771214_at	1771305_at	1771326_at	1772255_at	1772287_at	1772338_at	1772915_at	1773272_at	1773683_at	1774756_at	1774813_at	1774859_at	1775276_at	1775974_at	1776531_at	1776664_at	1776877_at	1777749_at	1778091_at	1778563_at	1778654_at	1779408_at	1780201_at
1_75_pos_71	1_75_pos_71	1769342_at	1769691_at	1769845_at	1769937_at	1770084_at	1770340_at	1770402_at	1770460_at	1770565_at	1770767_at	1771143_at	1771151_at	1771215_at	1771353_at	1771402_at	1771630_at	1771687_at	1772317_at	1772549_at	1772625_at	1772700_at	1772915_at	1772999_at	1773085_at	1773097_at	1773183_at	1773457_at	1773498_at	1773703_at	1773853_at	1774176_at	1774365_at	1774442_at	1774445_at	1774705_at	1774739_at	1774768_at	1774859_at	1775276_at	1775462_at	1775479_at	1775874_at	1775876_at	1775965_at	1775974_at	1775984_at	1776084_at	1776171_at	1776441_at	1776546_at	1776667_at	1776768_at	1776998_at	1777617_at	1777749_at	1778091_at	1778189_at	1778359_at	1778563_at	1778651_at	1778801_at	1778816_at	1778996_at	1779017_at	1779030_at	1779126_at	1779275_at	1779654_s_at	1779922_at	1780085_at	1780093_at
1_75_neg_76	1_75_neg_76	1769395_at	1769428_at	1769462_at	1769818_at	1769857_at	1769938_at	1769943_at	1769972_at	1770072_at	1770116_at	1770319_at	1770532_at	1770659_at	1770696_at	1770820_at	1771206_at	1771289_at	1771458_at	1771695_at	1772103_at	1772674_at	1772952_at	1773272_at	1773483_at	1773515_at	1773765_at	1773863_at	1773888_at	1774081_at	1774126_at	1774204_at	1774226_at	1774236_at	1774287_at	1774777_at	1774801_at	1774806_at	1774813_at	1775020_at	1775174_at	1775388_at	1775526_at	1775663_at	1776401_at	1776457_at	1776603_at	1776633_at	1776857_at	1776872_at	1776877_at	1777080_at	1777196_at	1777268_at	1778035_at	1778142_at	1778173_at	1778260_at	1778412_at	1778479_at	1778503_at	1778808_at	1778821_at	1779004_at	1779032_at	1779360_at	1779389_at	1779412_at	1779478_at	1779534_at	1779549_at	1779643_at	1780201_at	AFFX-r2-Sc-TDH1-3_at	AFFX-r2-Sc-TDH1-5_at	AFFX-r2-Sc-TDH1-M_at	AFFX-r2-Sc-TDH1-M_s_at
1_76_pos_43	1_76_pos_43	1769828_at	1769938_at	1770084_at	1770319_at	1770340_at	1770383_at	1770532_at	1771061_at	1771151_at	1771289_at	1771353_at	1772103_at	1772625_at	1773853_at	1774204_at	1774226_at	1774241_at	1774604_at	1775020_at	1775174_at	1775462_at	1775663_at	1775965_at	1775984_at	1776633_at	1776650_at	1776896_at	1777080_at	1777721_at	1777749_at	1778018_at	1778091_at	1778173_at	1778290_at	1778651_at	1778801_at	1779126_at	1779238_at	1779360_at	1779549_at	1779552_at	1780085_at	1780093_at
1_76_neg_55	1_76_neg_55	1769342_at	1769395_at	1769428_at	1769851_at	1769937_at	1769972_at	1770116_at	1770402_at	1770696_at	1770820_at	1771143_at	1771215_at	1771376_at	1771402_at	1771458_at	1771569_at	1771687_at	1772054_at	1772317_at	1772549_at	1772700_at	1772883_at	1772952_at	1773457_at	1773498_at	1774176_at	1774287_at	1774365_at	1774442_at	1774705_at	1774859_at	1775044_at	1775526_at	1775859_at	1775876_at	1775974_at	1776084_at	1776441_at	1776457_at	1776667_at	1776857_at	1776877_at	1776998_at	1777268_at	1778189_at	1778252_at	1778335_at	1778359_at	1778479_at	1778816_at	1779275_at	1779478_at	1779534_at	1779654_s_at	1780201_at
1_77_pos_60	1_77_pos_60	1769342_at	1769691_at	1769818_at	1769937_at	1770055_at	1770072_at	1770167_at	1770245_at	1770767_at	1770962_at	1771143_at	1771214_at	1771687_at	1771716_s_at	1772010_at	1772398_at	1772521_at	1772838_at	1772915_at	1773052_at	1773315_at	1773765_at	1773780_at	1773863_at	1774011_at	1774057_at	1774176_at	1774236_at	1774340_at	1774511_at	1774705_at	1774715_at	1774749_at	1774777_at	1775036_at	1775276_at	1775388_at	1775876_at	1775976_at	1776441_at	1776667_at	1777457_s_at	1778142_at	1778189_at	1778198_at	1778260_at	1778503_at	1778563_at	1778809_at	1778821_at	1779150_at	1779484_at	1779643_at	1779775_at	1779803_x_at	1780166_at	AFFX-r2-Sc-TDH1-3_at	AFFX-r2-Sc-TDH1-5_at	AFFX-r2-Sc-TDH1-M_at	AFFX-r2-Sc-TDH1-M_s_at
1_77_neg_46	1_77_neg_46	1769845_at	1769857_at	1769938_at	1770027_at	1770565_at	1770696_at	1770754_at	1771271_at	1771695_at	1772051_at	1772338_at	1772694_at	1772999_at	1773183_at	1773230_at	1773515_at	1773703_at	1774081_at	1774445_at	1775020_at	1775174_at	1775436_at	1775526_at	1775666_at	1775673_at	1775874_at	1776528_at	1776546_at	1776664_at	1776768_at	1776877_at	1776961_at	1777196_at	1777268_at	1777556_at	1777780_at	1778173_at	1778677_at	1778808_at	1778996_at	1779098_at	1779275_at	1779360_at	1779412_at	1779549_at	1779850_at
1_78_pos_47	1_78_pos_47	1769314_at	1769342_at	1769691_at	1769938_at	1770402_at	1770448_at	1770767_at	1770820_at	1771143_at	1771215_at	1771402_at	1772317_at	1772549_at	1772700_at	1773457_at	1773498_at	1774365_at	1774442_at	1774859_at	1774974_at	1775044_at	1775174_at	1775347_at	1775388_at	1775876_at	1775974_at	1776084_at	1776273_x_at	1776667_at	1776705_at	1776998_at	1778173_at	1778260_at	1778359_at	1778563_at	1778816_at	1778878_s_at	1779360_at	1779549_at	1779654_s_at	1779734_at	1779889_s_at	1780201_at	AFFX-r2-Sc-TDH1-3_at	AFFX-r2-Sc-TDH1-5_at	AFFX-r2-Sc-TDH1-M_at	AFFX-r2-Sc-TDH1-M_s_at
1_78_neg_48	1_78_neg_48	1769857_at	1769937_at	1770319_at	1770340_at	1770383_at	1770451_at	1770532_at	1770659_at	1770962_at	1771214_at	1771289_at	1771687_at	1771956_at	1772103_at	1772255_at	1772674_at	1772999_at	1773183_at	1773870_at	1774081_at	1774122_at	1774176_at	1774204_at	1774226_at	1774241_at	1774445_at	1774705_at	1775020_at	1775083_at	1775199_at	1775462_at	1775663_at	1775874_at	1776441_at	1776546_at	1776596_at	1776633_at	1776650_at	1777196_at	1777563_at	1778144_at	1778189_at	1778252_at	1778808_at	1779275_at	1779389_at	1780004_at	1780093_at
1_79_pos_20	1_79_pos_20	1769378_at	1769684_at	1769845_at	1770023_at	1770315_at	1771236_at	1771619_at	1772470_at	1772654_at	1773123_at	1773141_at	1773703_at	1774151_at	1774860_at	1775978_at	1776154_at	1778950_at	1778996_at	1779402_at	1780122_at
1_79_neg_14	1_79_neg_14	1772939_at	1773183_at	1775388_at	1775874_at	1775876_at	1776019_at	1776546_at	1776667_at	1778260_at	1778673_at	AFFX-r2-Sc-TDH1-3_at	AFFX-r2-Sc-TDH1-5_at	AFFX-r2-Sc-TDH1-M_at	AFFX-r2-Sc-TDH1-M_s_at
1_80_pos_18	1_80_pos_18	1769642_at	1772317_at	1772615_at	1774442_at	1774859_at	1775295_at	1775388_at	1775445_at	1775974_at	1776080_at	1776084_at	1777566_s_at	1778260_at	1779654_s_at	AFFX-r2-Sc-TDH1-3_at	AFFX-r2-Sc-TDH1-5_at	AFFX-r2-Sc-TDH1-M_at	AFFX-r2-Sc-TDH1-M_s_at
1_80_neg_29	1_80_neg_29	1769684_at	1769857_at	1770023_at	1770340_at	1771236_at	1771619_at	1772470_at	1772654_at	1772939_at	1773123_at	1773141_at	1774081_at	1774151_at	1774204_at	1774658_at	1774860_at	1775462_at	1775876_at	1776019_at	1776154_at	1776667_at	1776689_at	1778412_at	1778673_at	1778808_at	1778950_at	1779275_at	1779402_at	1780093_at
1_81_pos_43	1_81_pos_43	1769684_at	1769818_at	1769967_at	1769968_at	1770072_at	1770456_at	1771619_at	1772010_at	1772051_at	1772554_at	1773123_at	1773183_at	1773444_at	1773765_at	1773863_at	1774080_at	1774236_at	1774777_at	1775388_at	1775628_at	1775874_at	1776046_at	1776154_at	1776546_at	1777053_at	1777971_at	1778142_at	1778260_at	1778503_at	1778677_at	1778821_at	1778907_at	1778950_at	1779098_at	1779105_at	1779275_at	1779402_at	1779643_at	1779850_at	AFFX-r2-Sc-TDH1-3_at	AFFX-r2-Sc-TDH1-5_at	AFFX-r2-Sc-TDH1-M_at	AFFX-r2-Sc-TDH1-M_s_at
1_81_neg_34	1_81_neg_34	1769428_at	1769845_at	1769857_at	1770027_at	1770055_at	1770167_at	1770565_at	1770859_at	1771271_at	1772338_at	1772521_at	1772694_at	1772999_at	1773230_at	1773703_at	1773780_at	1774081_at	1774445_at	1774491_s_at	1774780_at	1775020_at	1775391_s_at	1775436_at	1775666_at	1775673_at	1775976_at	1776528_at	1776664_at	1776961_at	1777556_at	1778617_at	1778808_at	1778996_at	1779150_at
1_82_neg_6	1_82_neg_6	1773750_at	1773900_at	1776686_at	1777344_at	1779000_at	1779139_at
1_83_pos_43	1_83_pos_43	1769462_at	1769857_at	1770319_at	1770583_at	1770659_at	1771151_at	1771289_at	1771353_at	1771402_at	1772103_at	1772317_at	1772625_at	1772674_at	1772883_at	1773034_at	1773727_at	1773888_at	1774081_at	1774126_at	1774204_at	1774226_at	1774442_at	1774526_at	1774658_at	1774859_at	1775020_at	1775307_at	1775663_at	1775859_at	1776084_at	1776633_at	1776689_at	1776805_at	1776872_at	1777080_at	1777388_at	1778335_at	1778359_at	1778801_at	1778808_at	1778906_at	1779389_at	1779654_s_at
1_83_neg_65	1_83_neg_65	1769342_at	1769395_at	1769428_at	1769691_at	1769851_at	1769875_at	1769937_at	1769972_at	1770116_at	1770340_at	1770383_at	1770460_at	1770696_at	1770820_at	1771143_at	1771510_at	1771687_at	1771817_at	1771881_at	1772054_at	1772700_at	1773498_at	1773884_at	1774157_at	1774176_at	1774241_at	1774287_at	1774675_at	1774739_at	1774768_at	1775462_at	1775479_at	1775948_at	1776155_at	1776441_at	1776603_at	1776610_at	1776650_at	1776841_at	1776857_at	1776877_at	1776896_at	1777097_at	1777156_at	1777268_at	1777630_at	1777721_at	1777843_at	1778018_at	1778189_at	1778290_at	1778479_at	1778563_at	1778919_at	1779004_at	1779129_at	1779413_at	1779478_at	1779482_at	1779534_at	1779682_at	1780044_at	1780059_at	1780093_at	1780201_at
1_84_pos_20	1_84_pos_20	1769510_at	1769828_at	1770820_at	1771692_at	1772054_at	1772625_at	1773750_at	1774604_at	1774930_at	1774937_at	1775974_at	1776603_at	1777237_at	1777312_at	1777752_at	1778479_at	1779275_at	1779482_at	1780059_at	1780201_at
1_84_neg_22	1_84_neg_22	1769428_at	1769462_at	1769691_at	1769972_at	1770340_at	1770659_at	1770767_at	1771151_at	1771353_at	1772674_at	1773870_at	1774126_at	1774806_at	1775020_at	1775462_at	1776401_at	1776596_at	1778144_at	1778563_at	1779389_at	1779534_at	1780093_at
1_85_pos_26	1_85_pos_26	1769851_at	1770055_at	1770340_at	1770696_at	1770820_at	1771569_at	1772054_at	1772521_at	1773034_at	1773780_at	1774157_at	1774526_at	1775462_at	1775974_at	1776610_at	1776877_at	1777617_at	1777630_at	1777749_at	1778091_at	1778801_at	1779017_at	1779275_at	1779478_at	1780093_at	1780201_at
1_85_neg_37	1_85_neg_37	1769395_at	1769428_at	1769609_at	1769828_at	1769875_at	1769972_at	1770583_at	1771219_at	1771401_at	1771402_at	1771510_at	1771817_at	1772317_at	1772625_at	1773708_at	1773727_at	1773888_at	1774080_at	1774287_at	1774442_at	1774604_at	1774780_at	1774859_at	1776084_at	1776805_at	1776825_at	1777388_at	1777661_at	1777843_at	1777971_at	1778359_at	1778907_at	1779004_at	1779129_at	1779322_at	1779534_at	1779654_s_at
1_86_neg_5	1_86_neg_5	1770551_at	1774601_at	1775213_at	1775263_at	1778046_at
1_87_pos_17	1_87_pos_17	1769642_at	1769870_at	1770340_at	1770820_at	1772615_at	1772999_at	1773117_at	1773272_at	1774445_at	1774813_at	1775295_at	1775445_at	1775462_at	1776080_at	1777566_s_at	1780093_at	1780201_at
1_87_neg_40	1_87_neg_40	1769851_at	1769972_at	1770142_at	1770352_at	1770583_at	1771346_at	1772317_at	1772562_at	1773128_at	1773695_at	1773884_at	1774157_at	1774442_at	1774658_at	1774859_at	1775020_at	1775736_at	1775847_at	1776084_at	1776523_at	1776610_at	1776689_at	1776749_at	1776799_at	1776805_at	1776841_at	1777097_at	1777630_at	1778156_at	1779275_at	1779309_at	1779360_at	1779468_at	1779534_at	1779654_s_at	1779682_at	AFFX-r2-Sc-URA3-3_at	AFFX-r2-Sc-URA3-5_at	AFFX-r2-Sc-URA3-M_at	RPTR-Sc-AF298789-1_s_at
1_88_pos_37	1_88_pos_37	1769342_at	1769395_at	1770055_at	1770116_at	1770460_at	1770696_at	1771061_at	1771458_at	1772338_at	1772521_at	1772700_at	1773183_at	1773498_at	1773780_at	1773870_at	1774241_at	1774739_at	1774768_at	1774801_at	1774806_at	1774859_at	1775479_at	1775526_at	1775874_at	1776084_at	1776401_at	1776546_at	1776603_at	1776650_at	1776664_at	1776857_at	1776877_at	1777268_at	1778144_at	1778479_at	1779238_at	1779654_s_at
1_88_neg_47	1_88_neg_47	1769462_at	1769851_at	1769972_at	1770084_at	1770319_at	1770532_at	1770659_at	1770820_at	1771151_at	1771289_at	1771353_at	1771376_at	1771569_at	1772003_at	1772054_at	1772103_at	1772625_at	1772674_at	1772915_at	1773097_at	1773853_at	1774080_at	1774204_at	1774226_at	1774658_at	1775044_at	1775276_at	1775663_at	1775965_at	1775974_at	1775984_at	1776633_at	1776689_at	1777843_at	1777971_at	1778651_at	1778907_at	1779126_at	1779129_at	1779275_at	1779360_at	1779389_at	1779534_at	1779552_at	1779922_at	1780085_at	1780201_at
1_89_pos_43	1_89_pos_43	1769731_at	1769845_at	1769962_at	1770659_at	1770696_at	1770754_at	1771305_at	1771326_at	1771630_at	1772674_at	1773034_at	1773085_at	1773703_at	1773765_at	1773863_at	1773903_at	1774011_at	1774057_at	1774080_at	1774340_at	1774526_at	1774715_at	1774777_at	1775020_at	1775628_at	1776877_at	1777143_s_at	1777589_at	1777780_at	1777971_at	1778142_at	1778503_at	1778604_at	1778677_at	1778809_at	1778907_at	1778996_at	1779030_at	1779098_at	1779275_at	1779389_at	1779643_at	1779775_at
1_89_neg_45	1_89_neg_45	1769428_at	1769691_at	1770055_at	1770167_at	1770319_at	1770820_at	1771716_s_at	1772051_at	1772338_at	1772398_at	1772521_at	1772694_at	1772838_at	1772999_at	1773183_at	1773230_at	1773315_at	1773444_at	1773780_at	1774445_at	1774511_at	1774749_at	1774780_at	1775036_at	1775436_at	1775663_at	1775666_at	1775673_at	1775874_at	1775976_at	1776546_at	1776664_at	1776768_at	1777457_s_at	1777556_at	1777630_at	1778198_at	1778563_at	1779105_at	1779150_at	1779484_at	1779803_x_at	1779850_at	1780166_at	1780201_at
1_90_pos_25	1_90_pos_25	1769972_at	1770460_at	1770583_at	1770820_at	1771061_at	1771692_at	1773034_at	1773750_at	1774526_at	1774768_at	1774937_at	1775020_at	1776805_at	1777034_at	1777237_at	1777268_at	1777749_at	1777752_at	1778091_at	1778821_at	1779238_at	1779482_at	1779534_at	1780059_at	1780201_at
1_90_neg_22	1_90_neg_22	1769428_at	1769462_at	1769568_at	1770659_at	1770962_at	1771108_at	1771172_at	1771214_at	1771510_at	1771817_at	1772003_at	1772148_at	1772674_at	1774126_at	1774373_at	1775044_at	1775974_at	1777617_at	1779017_at	1779275_at	1779389_at	1779746_at
1_91_pos_23	1_91_pos_23	1769462_at	1769568_at	1769972_at	1770440_at	1770659_at	1770696_at	1770962_at	1771172_at	1771214_at	1772003_at	1772255_at	1772674_at	1773034_at	1774126_at	1774526_at	1775044_at	1775046_at	1775518_at	1775974_at	1776877_at	1777268_at	1779389_at	1779534_at
1_91_neg_31	1_91_neg_31	1769428_at	1770460_at	1770583_at	1770820_at	1771061_at	1771108_at	1771151_at	1771353_at	1771692_at	1772054_at	1772148_at	1772204_at	1773750_at	1773888_at	1774373_at	1774768_at	1774937_at	1775020_at	1776215_at	1776268_at	1776805_at	1777034_at	1777237_at	1777617_at	1777752_at	1779017_at	1779238_at	1779275_at	1779482_at	1780059_at	1780201_at
1_92_pos_9	1_92_pos_9	1769568_at	1770730_at	1771061_at	1771172_at	1772255_at	1775518_at	1776948_at	1777603_at	1779238_at
1_93_pos_6	1_93_pos_6	1770084_at	1772283_at	1775046_at	1775984_at	1778651_at	1780085_at
1_93_neg_5	1_93_neg_5	1769885_at	1776363_at	1777268_at	1777477_at	1777542_at
1_94_pos_32	1_94_pos_32	1769462_at	1770659_at	1770962_at	1771061_at	1771214_at	1771402_at	1772255_at	1772674_at	1772870_at	1774126_at	1774241_at	1774675_at	1774859_at	1774974_at	1775974_at	1776084_at	1776155_at	1776273_x_at	1776523_at	1776650_at	1776705_at	1776799_at	1777196_at	1778359_at	1778878_s_at	1778919_at	1779238_at	1779360_at	1779389_at	1779654_s_at	1779889_s_at	1780044_at
1_94_neg_39	1_94_neg_39	1769857_at	1770221_at	1770340_at	1770460_at	1770583_at	1770820_at	1771630_at	1771692_at	1772003_at	1773085_at	1773307_at	1773727_at	1773750_at	1773888_at	1774081_at	1774768_at	1774937_at	1775020_at	1775044_at	1775388_at	1775462_at	1775626_at	1776805_at	1777034_at	1777237_at	1777388_at	1777752_at	1778260_at	1778808_at	1779018_at	1779482_at	1779549_at	1780059_at	1780093_at	1780201_at	AFFX-r2-Sc-TDH1-3_at	AFFX-r2-Sc-TDH1-5_at	AFFX-r2-Sc-TDH1-M_at	AFFX-r2-Sc-TDH1-M_s_at
1_95_pos_10	1_95_pos_10	1770448_at	1773884_at	1774241_at	1775020_at	1776523_at	1776650_at	1776799_at	1777097_at	1779549_at	1779682_at
1_95_neg_22	1_95_neg_22	1769314_at	1769371_at	1769937_at	1769938_at	1770460_at	1770583_at	1771687_at	1771956_at	1774176_at	1774705_at	1774768_at	1775044_at	1775083_at	1775174_at	1775199_at	1776441_at	1776805_at	1778173_at	1778189_at	1778252_at	1779360_at	1780004_at
1_96_pos_59	1_96_pos_59	1769462_at	1769642_at	1769851_at	1769857_at	1769870_at	1770142_at	1770319_at	1770460_at	1770659_at	1771346_at	1772615_at	1772674_at	1772915_at	1772999_at	1773272_at	1773695_at	1774081_at	1774126_at	1774157_at	1774204_at	1774226_at	1774445_at	1774675_at	1774768_at	1774813_at	1774859_at	1774974_at	1775276_at	1775295_at	1775388_at	1775445_at	1775663_at	1776080_at	1776084_at	1776155_at	1776273_x_at	1776610_at	1776705_at	1776841_at	1777566_s_at	1777630_at	1778260_at	1778808_at	1778878_s_at	1778919_at	1779275_at	1779389_at	1779468_at	1779549_at	1779654_s_at	1779889_s_at	1780044_at	AFFX-r2-Sc-TDH1-3_at	AFFX-r2-Sc-TDH1-5_at	AFFX-r2-Sc-TDH1-M_at	AFFX-r2-Sc-TDH1-M_s_at	AFFX-r2-Sc-URA3-3_at	AFFX-r2-Sc-URA3-5_at	AFFX-r2-Sc-URA3-M_at
1_96_neg_37	1_96_neg_37	1769342_at	1769937_at	1770340_at	1770352_at	1770583_at	1771687_at	1772562_at	1773565_at	1773750_at	1773884_at	1774010_at	1774080_at	1774176_at	1774241_at	1774495_at	1774739_at	1775020_at	1775462_at	1775479_at	1776272_at	1776523_at	1776650_at	1776799_at	1776805_at	1777097_at	1777486_at	1777971_at	1778156_at	1778189_at	1778907_at	1779309_at	1779360_at	1779482_at	1779682_at	1780059_at	1780093_at	1780155_at
1_97_pos_60	1_97_pos_60	1769851_at	1769857_at	1769870_at	1770142_at	1770167_at	1770340_at	1770767_at	1771630_at	1771692_at	1772204_at	1772999_at	1773085_at	1773117_at	1773272_at	1773608_at	1773750_at	1773900_at	1774081_at	1774157_at	1774241_at	1774445_at	1774739_at	1774813_at	1774937_at	1775020_at	1775388_at	1775462_at	1775479_at	1775626_at	1775974_at	1775976_at	1776215_at	1776268_at	1776610_at	1776650_at	1776841_at	1777034_at	1777156_at	1777237_at	1777589_at	1777630_at	1777752_at	1778260_at	1778412_at	1778808_at	1779018_at	1779150_at	1779275_at	1779360_at	1779482_at	1779567_at	1780059_at	1780093_at	AFFX-r2-Sc-TDH1-3_at	AFFX-r2-Sc-TDH1-5_at	AFFX-r2-Sc-TDH1-M_at	AFFX-r2-Sc-TDH1-M_s_at	AFFX-r2-Sc-URA3-3_at	AFFX-r2-Sc-URA3-5_at	AFFX-r2-Sc-URA3-M_at
1_97_neg_70	1_97_neg_70	1769462_at	1769845_at	1770319_at	1770352_at	1770460_at	1770659_at	1770820_at	1770962_at	1771176_at	1771214_at	1771271_at	1771289_at	1772103_at	1772255_at	1772562_at	1772674_at	1772870_at	1772915_at	1773565_at	1773703_at	1773727_at	1773765_at	1773884_at	1773888_at	1774011_at	1774057_at	1774080_at	1774126_at	1774204_at	1774226_at	1774340_at	1774658_at	1774715_at	1774768_at	1774974_at	1775276_at	1775347_at	1775663_at	1776272_at	1776273_x_at	1776523_at	1776528_at	1776686_at	1776689_at	1776705_at	1776799_at	1776961_at	1777097_at	1777196_at	1777388_at	1777486_at	1777971_at	1778018_at	1778142_at	1778194_at	1778290_at	1778503_at	1778568_at	1778809_at	1778878_s_at	1778907_at	1778996_at	1779139_at	1779309_at	1779389_at	1779549_at	1779643_at	1779682_at	1779889_s_at	1780201_at
1_98_pos_50	1_98_pos_50	1769342_at	1769462_at	1769851_at	1769870_at	1769943_at	1770340_at	1770583_at	1770659_at	1770962_at	1771061_at	1771214_at	1771695_at	1772255_at	1772674_at	1772870_at	1773117_at	1773272_at	1773515_at	1773608_at	1773765_at	1774126_at	1774157_at	1774241_at	1774739_at	1774813_at	1774974_at	1775347_at	1775462_at	1775744_at	1776273_x_at	1776610_at	1776650_at	1776686_at	1776705_at	1776805_at	1777196_at	1777630_at	1778018_at	1778035_at	1778290_at	1778412_at	1778878_s_at	1779139_at	1779238_at	1779389_at	1779412_at	1779567_at	1779643_at	1779889_s_at	1780093_at
1_98_neg_57	1_98_neg_57	1769857_at	1770087_at	1770319_at	1770352_at	1770460_at	1770565_at	1770767_at	1770820_at	1771557_at	1771692_at	1772003_at	1772204_at	1773750_at	1773884_at	1773900_at	1774080_at	1774081_at	1774204_at	1774658_at	1774675_at	1774768_at	1774859_at	1774937_at	1775020_at	1775044_at	1775626_at	1775663_at	1775729_at	1776084_at	1776155_at	1776215_at	1776268_at	1776523_at	1776689_at	1776799_at	1776811_at	1777034_at	1777097_at	1777237_at	1777344_at	1777752_at	1777854_at	1777971_at	1778594_at	1778808_at	1778907_at	1778919_at	1778929_at	1779000_at	1779018_at	1779309_at	1779482_at	1779654_s_at	1779682_at	1780044_at	1780059_at	1780201_at
1_99_pos_11	1_99_pos_11	1769455_at	1770460_at	1773608_at	1773884_at	1773926_at	1774768_at	1776523_at	1776799_at	1777097_at	1779567_at	1779682_at
1_99_neg_6	1_99_neg_6	1770518_at	1771176_at	1772384_at	1777630_at	1778194_at	1778568_at
1_100_pos_62	1_100_pos_62	1769731_at	1769845_at	1769870_at	1769962_at	1769967_at	1770583_at	1770744_at	1770962_at	1771214_at	1771271_at	1771305_at	1771326_at	1771692_at	1771955_at	1772204_at	1772255_at	1772920_at	1773117_at	1773272_at	1773291_at	1773565_at	1773703_at	1773750_at	1773765_at	1773863_at	1773961_at	1774011_at	1774057_at	1774080_at	1774157_at	1774340_at	1774715_at	1774777_at	1774813_at	1774937_at	1775044_at	1775218_at	1775648_at	1776215_at	1776268_at	1776528_at	1776610_at	1776717_at	1776805_at	1776961_at	1777034_at	1777196_at	1777237_at	1777486_at	1777630_at	1777752_at	1777971_at	1778142_at	1778503_at	1778907_at	1778954_at	1778996_at	1779097_at	1779482_at	1779643_at	1779775_at	1780059_at
1_100_neg_52	1_100_neg_52	1769462_at	1769943_at	1769972_at	1770055_at	1770167_at	1770319_at	1770352_at	1770460_at	1770659_at	1771630_at	1772010_at	1772223_at	1772521_at	1772674_at	1772999_at	1773085_at	1773128_at	1773780_at	1773884_at	1774126_at	1774445_at	1774658_at	1774768_at	1775020_at	1775388_at	1775663_at	1775873_at	1775976_at	1776523_at	1776686_at	1776689_at	1776749_at	1776799_at	1777097_at	1777589_at	1778018_at	1778035_at	1778260_at	1778290_at	1779030_at	1779139_at	1779150_at	1779275_at	1779309_at	1779389_at	1779534_at	1779660_at	1779682_at	AFFX-r2-Sc-TDH1-3_at	AFFX-r2-Sc-TDH1-5_at	AFFX-r2-Sc-TDH1-M_at	AFFX-r2-Sc-TDH1-M_s_at
1_101_pos_55	1_101_pos_55	1769845_at	1769943_at	1770583_at	1770962_at	1771151_at	1771214_at	1771353_at	1771692_at	1771695_at	1772204_at	1772255_at	1772700_at	1772870_at	1773498_at	1773515_at	1773703_at	1773750_at	1773765_at	1773863_at	1773888_at	1773900_at	1774011_at	1774057_at	1774204_at	1774340_at	1774715_at	1774777_at	1774937_at	1774974_at	1775044_at	1775347_at	1776215_at	1776268_at	1776273_x_at	1776705_at	1776805_at	1777034_at	1777196_at	1777237_at	1777344_at	1777752_at	1778035_at	1778142_at	1778503_at	1778809_at	1778878_s_at	1778996_at	1779000_at	1779275_at	1779412_at	1779482_at	1779549_at	1779643_at	1779889_s_at	1780059_at
1_101_neg_57	1_101_neg_57	1769462_at	1769691_at	1769828_at	1769857_at	1769870_at	1770167_at	1770319_at	1770565_at	1770659_at	1771143_at	1771630_at	1772338_at	1772674_at	1772915_at	1772920_at	1772999_at	1773085_at	1773389_at	1773565_at	1773961_at	1774081_at	1774126_at	1774445_at	1774604_at	1775020_at	1775218_at	1775276_at	1775388_at	1775626_at	1775663_at	1775976_at	1776027_at	1776523_at	1776664_at	1776686_at	1776717_at	1776799_at	1776811_at	1777486_at	1777589_at	1778018_at	1778260_at	1778290_at	1778563_at	1778808_at	1779018_at	1779030_at	1779139_at	1779150_at	1779360_at	1779389_at	1779552_at	1779892_at	AFFX-r2-Sc-TDH1-3_at	AFFX-r2-Sc-TDH1-5_at	AFFX-r2-Sc-TDH1-M_at	AFFX-r2-Sc-TDH1-M_s_at
1_103_pos_44	1_103_pos_44	1769428_at	1769462_at	1769691_at	1769845_at	1769857_at	1770319_at	1770532_at	1770659_at	1770767_at	1772674_at	1772915_at	1773183_at	1773703_at	1773863_at	1773870_at	1774011_at	1774057_at	1774081_at	1774126_at	1774226_at	1774340_at	1774627_at	1774715_at	1774777_at	1775020_at	1775276_at	1775626_at	1775663_at	1775874_at	1776546_at	1776686_at	1778142_at	1778144_at	1778503_at	1778563_at	1778808_at	1778809_at	1778996_at	1779018_at	1779139_at	1779389_at	1779552_at	1779775_at	1779892_at
1_103_neg_77	1_103_neg_77	1769342_at	1769870_at	1770167_at	1770402_at	1770460_at	1770962_at	1771151_at	1771214_at	1771289_at	1771313_at	1771353_at	1771630_at	1771692_at	1771695_at	1772010_at	1772103_at	1772255_at	1772338_at	1772700_at	1772870_at	1772920_at	1772999_at	1773085_at	1773498_at	1773515_at	1773565_at	1773727_at	1773750_at	1773888_at	1773900_at	1774010_at	1774204_at	1774445_at	1774768_at	1774937_at	1774974_at	1775044_at	1775307_at	1775347_at	1775388_at	1775976_at	1776273_x_at	1776523_at	1776633_at	1776664_at	1776705_at	1776717_at	1776768_at	1776799_at	1776872_at	1777034_at	1777196_at	1777237_at	1777344_at	1777388_at	1777486_at	1777589_at	1777752_at	1778260_at	1778677_at	1778821_at	1778878_s_at	1779000_at	1779098_at	1779150_at	1779275_at	1779412_at	1779482_at	1779549_at	1779769_at	1779889_s_at	1780059_at	1780155_at	AFFX-r2-Sc-TDH1-3_at	AFFX-r2-Sc-TDH1-5_at	AFFX-r2-Sc-TDH1-M_at	AFFX-r2-Sc-TDH1-M_s_at
1_104_pos_43	1_104_pos_43	1769342_at	1769428_at	1769845_at	1769875_at	1769972_at	1770055_at	1771151_at	1771289_at	1771353_at	1771630_at	1772103_at	1772521_at	1772700_at	1772920_at	1773034_at	1773085_at	1773183_at	1773498_at	1773565_at	1773703_at	1773780_at	1773863_at	1774011_at	1774057_at	1774204_at	1774287_at	1774340_at	1774526_at	1774627_at	1774715_at	1774777_at	1775874_at	1776546_at	1776717_at	1777486_at	1777589_at	1778142_at	1778503_at	1778809_at	1778996_at	1779030_at	1779534_at	1779775_at
1_104_neg_46	1_104_neg_46	1769731_at	1769962_at	1769967_at	1770167_at	1770319_at	1770659_at	1770696_at	1770744_at	1771305_at	1771326_at	1771955_at	1772338_at	1772674_at	1772915_at	1772999_at	1773291_at	1774080_at	1774445_at	1775276_at	1775388_at	1775628_at	1775663_at	1775976_at	1776523_at	1776664_at	1776768_at	1776799_at	1776877_at	1777617_at	1777630_at	1777971_at	1778260_at	1778677_at	1778907_at	1779017_at	1779098_at	1779129_at	1779150_at	1779389_at	1779552_at	1779850_at	1779892_at	AFFX-r2-Sc-TDH1-3_at	AFFX-r2-Sc-TDH1-5_at	AFFX-r2-Sc-TDH1-M_at	AFFX-r2-Sc-TDH1-M_s_at
1_105_pos_54	1_105_pos_54	1769428_at	1769845_at	1769870_at	1770055_at	1770167_at	1770319_at	1770532_at	1770583_at	1770962_at	1771151_at	1771214_at	1771353_at	1771692_at	1772010_at	1772255_at	1772521_at	1772915_at	1772920_at	1772999_at	1773565_at	1773703_at	1773750_at	1773780_at	1774226_at	1774287_at	1774445_at	1774937_at	1775276_at	1775388_at	1775663_at	1775976_at	1776523_at	1776717_at	1776799_at	1776805_at	1777034_at	1777196_at	1777237_at	1777344_at	1777486_at	1777752_at	1778260_at	1778996_at	1779000_at	1779150_at	1779275_at	1779482_at	1779552_at	1779892_at	1780059_at	AFFX-r2-Sc-TDH1-3_at	AFFX-r2-Sc-TDH1-5_at	AFFX-r2-Sc-TDH1-M_at	AFFX-r2-Sc-TDH1-M_s_at
1_105_neg_63	1_105_neg_63	1769342_at	1769462_at	1769691_at	1769731_at	1769857_at	1769962_at	1769967_at	1770402_at	1770659_at	1770744_at	1771143_at	1771271_at	1771289_at	1771305_at	1771313_at	1771326_at	1771630_at	1771955_at	1772103_at	1772222_at	1772338_at	1772398_at	1772674_at	1772694_at	1772700_at	1773085_at	1773291_at	1773498_at	1773727_at	1773863_at	1773888_at	1774011_at	1774057_at	1774080_at	1774081_at	1774126_at	1774204_at	1774340_at	1774715_at	1774777_at	1775020_at	1775436_at	1775628_at	1776122_at	1776528_at	1776664_at	1776686_at	1776961_at	1777388_at	1777589_at	1777971_at	1778142_at	1778503_at	1778563_at	1778808_at	1778809_at	1778907_at	1779030_at	1779139_at	1779389_at	1779769_at	1779775_at	1779850_at
1_106_pos_14	1_106_pos_14	1769342_at	1769697_at	1771630_at	1772338_at	1772915_at	1773085_at	1774080_at	1775276_at	1775765_at	1776061_at	1776664_at	1777589_at	1777971_at	1778907_at
1_106_neg_22	1_106_neg_22	1769587_at	1769845_at	1770319_at	1770571_at	1771313_at	1772222_at	1773703_at	1775020_at	1775388_at	1775663_at	1776122_at	1778078_at	1778260_at	1778784_at	1778996_at	1779275_at	1779769_at	1779944_at	AFFX-r2-Sc-TDH1-3_at	AFFX-r2-Sc-TDH1-5_at	AFFX-r2-Sc-TDH1-M_at	AFFX-r2-Sc-TDH1-M_s_at
1_107_pos_43	1_107_pos_43	1769342_at	1769691_at	1769845_at	1769857_at	1769972_at	1770767_at	1771143_at	1771692_at	1772204_at	1772700_at	1772999_at	1773389_at	1773498_at	1773703_at	1773727_at	1773888_at	1774081_at	1774204_at	1774445_at	1774937_at	1775020_at	1775388_at	1776027_at	1776215_at	1776268_at	1776686_at	1777034_at	1777237_at	1777388_at	1777752_at	1778260_at	1778563_at	1778808_at	1778996_at	1779139_at	1779275_at	1779482_at	1779534_at	1780059_at	AFFX-r2-Sc-TDH1-3_at	AFFX-r2-Sc-TDH1-5_at	AFFX-r2-Sc-TDH1-M_at	AFFX-r2-Sc-TDH1-M_s_at
1_107_neg_47	1_107_neg_47	1769428_at	1769462_at	1770319_at	1770583_at	1770659_at	1770962_at	1771214_at	1771313_at	1771405_at	1771630_at	1771695_at	1772255_at	1772338_at	1772674_at	1772915_at	1773085_at	1773515_at	1773750_at	1773870_at	1773900_at	1774080_at	1774126_at	1775276_at	1775663_at	1776664_at	1776805_at	1777196_at	1777344_at	1777374_at	1777589_at	1777971_at	1778018_at	1778144_at	1778282_at	1778290_at	1778907_at	1779000_at	1779030_at	1779032_at	1779389_at	1779412_at	1779552_at	1779767_at	1779769_at	1779892_at	1780055_at	1780155_at
1_108_pos_58	1_108_pos_58	1769342_at	1769462_at	1769691_at	1769799_at	1769828_at	1769845_at	1769857_at	1769972_at	1770027_at	1770659_at	1770727_at	1770767_at	1771143_at	1771278_at	1771289_at	1772674_at	1772700_at	1773498_at	1773703_at	1773727_at	1773888_at	1773900_at	1774081_at	1774126_at	1774204_at	1774604_at	1774988_at	1775020_at	1775388_at	1776171_at	1776811_at	1777112_at	1777344_at	1777388_at	1777617_at	1777749_at	1778018_at	1778090_at	1778091_at	1778260_at	1778290_at	1778563_at	1778655_at	1778801_at	1778808_at	1778996_at	1779000_at	1779017_at	1779389_at	1779534_at	1779746_at	1779767_at	1780055_at	1780155_at	AFFX-r2-Sc-TDH1-3_at	AFFX-r2-Sc-TDH1-5_at	AFFX-r2-Sc-TDH1-M_at	AFFX-r2-Sc-TDH1-M_s_at
1_108_neg_80	1_108_neg_80	1769395_at	1769428_at	1769609_at	1769870_at	1769875_at	1769943_at	1770319_at	1770532_at	1770583_at	1770962_at	1771151_at	1771214_at	1771313_at	1771353_at	1771401_at	1771510_at	1771630_at	1771692_at	1771695_at	1771817_at	1772148_at	1772204_at	1772255_at	1772338_at	1772398_at	1772625_at	1772694_at	1772915_at	1773034_at	1773085_at	1773097_at	1773389_at	1773515_at	1773750_at	1773765_at	1773853_at	1774226_at	1774287_at	1774526_at	1774780_at	1774937_at	1774974_at	1775044_at	1775276_at	1775347_at	1775436_at	1775663_at	1775673_at	1776027_at	1776215_at	1776268_at	1776273_x_at	1776664_at	1776686_at	1776705_at	1776791_at	1776805_at	1776825_at	1777034_at	1777196_at	1777237_at	1777589_at	1777752_at	1778035_at	1778677_at	1778878_s_at	1779004_at	1779030_at	1779032_at	1779098_at	1779126_at	1779139_at	1779275_at	1779412_at	1779482_at	1779643_at	1779769_at	1779889_s_at	1779892_at	1780059_at
1_109_pos_52	1_109_pos_52	1769342_at	1769395_at	1769428_at	1769462_at	1769609_at	1769691_at	1769857_at	1769870_at	1769875_at	1770659_at	1770767_at	1771143_at	1771219_at	1771401_at	1771510_at	1771591_at	1771817_at	1772148_at	1772674_at	1772694_at	1773034_at	1773097_at	1773708_at	1773853_at	1774081_at	1774126_at	1774204_at	1774287_at	1774526_at	1774780_at	1774840_at	1775020_at	1775388_at	1775436_at	1775673_at	1776825_at	1777344_at	1777661_at	1778260_at	1778563_at	1778677_at	1778808_at	1779000_at	1779004_at	1779098_at	1779126_at	1779275_at	1779389_at	AFFX-r2-Sc-TDH1-3_at	AFFX-r2-Sc-TDH1-5_at	AFFX-r2-Sc-TDH1-M_at	AFFX-r2-Sc-TDH1-M_s_at
1_109_neg_60	1_109_neg_60	1769799_at	1769943_at	1769972_at	1770116_at	1770319_at	1770696_at	1770727_at	1770962_at	1771108_at	1771214_at	1771278_at	1771630_at	1771692_at	1771695_at	1771935_at	1772255_at	1772338_at	1772915_at	1773085_at	1773515_at	1773750_at	1773870_at	1774806_at	1774937_at	1774988_at	1775276_at	1775663_at	1775986_at	1776401_at	1776596_at	1776664_at	1776686_at	1776791_at	1776857_at	1776877_at	1777034_at	1777112_at	1777196_at	1777237_at	1777589_at	1777617_at	1777749_at	1777752_at	1778035_at	1778090_at	1778091_at	1778144_at	1778279_at	1778801_at	1778821_at	1779017_at	1779032_at	1779129_at	1779139_at	1779412_at	1779482_at	1779483_at	1779534_at	1779746_at	1780059_at
1_110_pos_51	1_110_pos_51	1769818_at	1769972_at	1770072_at	1770696_at	1770962_at	1771214_at	1771591_at	1772255_at	1772338_at	1772398_at	1772549_at	1773097_at	1773128_at	1773457_at	1773565_at	1773853_at	1773870_at	1773884_at	1774236_at	1774425_at	1774658_at	1774739_at	1774806_at	1774988_at	1775479_at	1775974_at	1776401_at	1776596_at	1776664_at	1776689_at	1776749_at	1776877_at	1776998_at	1777097_at	1777156_at	1777486_at	1777617_at	1777749_at	1778091_at	1778144_at	1778677_at	1778801_at	1778816_at	1778821_at	1779017_at	1779098_at	1779126_at	1779275_at	1779534_at	1779682_at	1779746_at
1_110_neg_69	1_110_neg_69	1769342_at	1769395_at	1769428_at	1769609_at	1769799_at	1769845_at	1769870_at	1769875_at	1769967_at	1770027_at	1770460_at	1770727_at	1770820_at	1771151_at	1771278_at	1771353_at	1771401_at	1771510_at	1771630_at	1771817_at	1771935_at	1772148_at	1772694_at	1772999_at	1773034_at	1773085_at	1773117_at	1773703_at	1773961_at	1774010_at	1774080_at	1774152_at	1774157_at	1774176_at	1774287_at	1774445_at	1774495_at	1774526_at	1774768_at	1774780_at	1775020_at	1775218_at	1775436_at	1775445_at	1775673_at	1775678_at	1776080_at	1776523_at	1776610_at	1776799_at	1776825_at	1777112_at	1777589_at	1777630_at	1777971_at	1778090_at	1778142_at	1778189_at	1778279_at	1778412_at	1778503_at	1778907_at	1778996_at	1779004_at	1779030_at	1779483_at	1779549_at	1780155_at	1780201_at
1_111_pos_67	1_111_pos_67	1769845_at	1769870_at	1769943_at	1769972_at	1770055_at	1770460_at	1770696_at	1770767_at	1771591_at	1771695_at	1772338_at	1772521_at	1772915_at	1773097_at	1773117_at	1773183_at	1773515_at	1773703_at	1773780_at	1773853_at	1773961_at	1774010_at	1774011_at	1774057_at	1774152_at	1774157_at	1774340_at	1774495_at	1774715_at	1774768_at	1774859_at	1774988_at	1775020_at	1775044_at	1775218_at	1775276_at	1775445_at	1775678_at	1775874_at	1775876_at	1776080_at	1776084_at	1776523_at	1776546_at	1776610_at	1776664_at	1776667_at	1776799_at	1776877_at	1777617_at	1777630_at	1777749_at	1778035_at	1778091_at	1778142_at	1778412_at	1778503_at	1778801_at	1778821_at	1778996_at	1779017_at	1779126_at	1779412_at	1779534_at	1779654_s_at	1779746_at	1780155_at
1_111_neg_73	1_111_neg_73	1769342_at	1769428_at	1769609_at	1769799_at	1769851_at	1769857_at	1769875_at	1770727_at	1770962_at	1771051_at	1771214_at	1771278_at	1771401_at	1771510_at	1771703_at	1771817_at	1771881_at	1771935_at	1772148_at	1772255_at	1772549_at	1772694_at	1772999_at	1773034_at	1773128_at	1773457_at	1773565_at	1773727_at	1773884_at	1773888_at	1774012_at	1774080_at	1774081_at	1774287_at	1774321_at	1774323_at	1774425_at	1774445_at	1774526_at	1774658_at	1774739_at	1774780_at	1775388_at	1775436_at	1775479_at	1775673_at	1775948_at	1775974_at	1776477_at	1776689_at	1776749_at	1776825_at	1776841_at	1776998_at	1777097_at	1777112_at	1777156_at	1777388_at	1777486_at	1777971_at	1778090_at	1778260_at	1778808_at	1778816_at	1778857_at	1778907_at	1779004_at	1779483_at	1779682_at	AFFX-r2-Sc-TDH1-3_at	AFFX-r2-Sc-TDH1-5_at	AFFX-r2-Sc-TDH1-M_at	AFFX-r2-Sc-TDH1-M_s_at
1_112_pos_37	1_112_pos_37	1769342_at	1769799_at	1769818_at	1769857_at	1769870_at	1770072_at	1770319_at	1770727_at	1770962_at	1771214_at	1771278_at	1772255_at	1772338_at	1772398_at	1774011_at	1774057_at	1774081_at	1774236_at	1774340_at	1774658_at	1774715_at	1775307_at	1775467_at	1775663_at	1776664_at	1776689_at	1777112_at	1777143_s_at	1778090_at	1778677_at	1778808_at	1778821_at	1779098_at	1779275_at	1779552_at	1779712_at	1779892_at
1_112_neg_45	1_112_neg_45	1769845_at	1769943_at	1769967_at	1770027_at	1771630_at	1771695_at	1772694_at	1772700_at	1772915_at	1772999_at	1773085_at	1773097_at	1773117_at	1773128_at	1773273_at	1773498_at	1773515_at	1773703_at	1773853_at	1773870_at	1774080_at	1774445_at	1775020_at	1775276_at	1775388_at	1775436_at	1775439_at	1776749_at	1776791_at	1777589_at	1777971_at	1778035_at	1778144_at	1778260_at	1778412_at	1778907_at	1778996_at	1779030_at	1779032_at	1779126_at	1779412_at	AFFX-r2-Sc-TDH1-3_at	AFFX-r2-Sc-TDH1-5_at	AFFX-r2-Sc-TDH1-M_at	AFFX-r2-Sc-TDH1-M_s_at
1_113_pos_31	1_113_pos_31	1769342_at	1769428_at	1769943_at	1770460_at	1770727_at	1770767_at	1770820_at	1771278_at	1771695_at	1772338_at	1773117_at	1773128_at	1773515_at	1774768_at	1774859_at	1775020_at	1775044_at	1775678_at	1776523_at	1776664_at	1776749_at	1776799_at	1777112_at	1777630_at	1778035_at	1778412_at	1778677_at	1779098_at	1779275_at	1779412_at	1780201_at
1_113_neg_38	1_113_neg_38	1769845_at	1769851_at	1769857_at	1769870_at	1770962_at	1771214_at	1771376_at	1771569_at	1771630_at	1771881_at	1771962_at	1772255_at	1772549_at	1772915_at	1773085_at	1773457_at	1773703_at	1773870_at	1774080_at	1774081_at	1774495_at	1774512_at	1774658_at	1774739_at	1775276_at	1775479_at	1775948_at	1775974_at	1776689_at	1776841_at	1776998_at	1777156_at	1777971_at	1778144_at	1778808_at	1778816_at	1778907_at	1778996_at
1_114_pos_46	1_114_pos_46	1769428_at	1769462_at	1769691_at	1769799_at	1769857_at	1769870_at	1770659_at	1770727_at	1770767_at	1771143_at	1771278_at	1772338_at	1772398_at	1772674_at	1772700_at	1772915_at	1773273_at	1773498_at	1774011_at	1774057_at	1774081_at	1774126_at	1774176_at	1774204_at	1774287_at	1774340_at	1774715_at	1775020_at	1775276_at	1775439_at	1776171_at	1776441_at	1776664_at	1776791_at	1777112_at	1777143_s_at	1778090_at	1778189_at	1778563_at	1778677_at	1778808_at	1779032_at	1779098_at	1779275_at	1779389_at	1779549_at
1_114_neg_59	1_114_neg_59	1769342_at	1769845_at	1769943_at	1769967_at	1770027_at	1770319_at	1770696_at	1770962_at	1771151_at	1771214_at	1771353_at	1771630_at	1771692_at	1771695_at	1772255_at	1772999_at	1773085_at	1773097_at	1773128_at	1773515_at	1773703_at	1773750_at	1773853_at	1773870_at	1774080_at	1774445_at	1774705_at	1774806_at	1774937_at	1775388_at	1775467_at	1775663_at	1776401_at	1776596_at	1776749_at	1776877_at	1777034_at	1777196_at	1777237_at	1777589_at	1777752_at	1777971_at	1778035_at	1778144_at	1778260_at	1778655_at	1778907_at	1778996_at	1779030_at	1779126_at	1779412_at	1779482_at	1779552_at	1779892_at	1780059_at	AFFX-r2-Sc-TDH1-3_at	AFFX-r2-Sc-TDH1-5_at	AFFX-r2-Sc-TDH1-M_at	AFFX-r2-Sc-TDH1-M_s_at
1_115_pos_48	1_115_pos_48	1769428_at	1769691_at	1769697_at	1769870_at	1769943_at	1770221_at	1770448_at	1770727_at	1770767_at	1770820_at	1771143_at	1771278_at	1771695_at	1771915_at	1773307_at	1773515_at	1773727_at	1773765_at	1773870_at	1773888_at	1774287_at	1774290_at	1774658_at	1774705_at	1774806_at	1775020_at	1775445_at	1775626_at	1775765_at	1776080_at	1776401_at	1776596_at	1776689_at	1777112_at	1777196_at	1777388_at	1777630_at	1778035_at	1778144_at	1778563_at	1778677_at	1779018_at	1779098_at	1779275_at	1779360_at	1779412_at	1779643_at	1780201_at
1_115_neg_70	1_115_neg_70	1769342_at	1769845_at	1769851_at	1769857_at	1769972_at	1770087_at	1770319_at	1770583_at	1770696_at	1770962_at	1771151_at	1771214_at	1771353_at	1771376_at	1771557_at	1771569_at	1771630_at	1772223_at	1772255_at	1772870_at	1772883_at	1772915_at	1773085_at	1773117_at	1773703_at	1773884_at	1773961_at	1774080_at	1774081_at	1774176_at	1774512_at	1774974_at	1775218_at	1775276_at	1775347_at	1775384_at	1775388_at	1775663_at	1775678_at	1775729_at	1775873_at	1776273_x_at	1776441_at	1776705_at	1776805_at	1776811_at	1776841_at	1776877_at	1777097_at	1777156_at	1777589_at	1777617_at	1777971_at	1778189_at	1778260_at	1778412_at	1778808_at	1778878_s_at	1778907_at	1778996_at	1779017_at	1779534_at	1779549_at	1779660_at	1779682_at	1779889_s_at	AFFX-r2-Sc-TDH1-3_at	AFFX-r2-Sc-TDH1-5_at	AFFX-r2-Sc-TDH1-M_at	AFFX-r2-Sc-TDH1-M_s_at
1_116_pos_50	1_116_pos_50	1769342_at	1769428_at	1769857_at	1769870_at	1770087_at	1770448_at	1770451_at	1770727_at	1770820_at	1770962_at	1771214_at	1771246_at	1771278_at	1771557_at	1772255_at	1772915_at	1773117_at	1773727_at	1773870_at	1773961_at	1774081_at	1774152_at	1774287_at	1774705_at	1774806_at	1774859_at	1774974_at	1775218_at	1775276_at	1775347_at	1775678_at	1775729_at	1776273_x_at	1776401_at	1776596_at	1776705_at	1776811_at	1777112_at	1777388_at	1777630_at	1778078_at	1778144_at	1778412_at	1778808_at	1778878_s_at	1779275_at	1779360_at	1779889_s_at	1779944_at	1780201_at
1_116_neg_67	1_116_neg_67	1769697_at	1769851_at	1769938_at	1769943_at	1770116_at	1770319_at	1770696_at	1770767_at	1770947_at	1771151_at	1771346_at	1771353_at	1771376_at	1771569_at	1771695_at	1771881_at	1771915_at	1771956_at	1771962_at	1772883_at	1773128_at	1773515_at	1774176_at	1774290_at	1774512_at	1774658_at	1775020_at	1775083_at	1775174_at	1775199_at	1775384_at	1775445_at	1775626_at	1775663_at	1775744_at	1775765_at	1775847_at	1775948_at	1776080_at	1776441_at	1776689_at	1776749_at	1776841_at	1776857_at	1776877_at	1777156_at	1777196_at	1777563_at	1777617_at	1777854_at	1778018_at	1778035_at	1778173_at	1778189_at	1778252_at	1778290_at	1778479_at	1778594_at	1778929_at	1779017_at	1779018_at	1779412_at	1779549_at	1779604_at	1779905_at	1780004_at	RPTR-Sc-AF298789-1_s_at
1_117_pos_13	1_117_pos_13	1769342_at	1769587_at	1769943_at	1770571_at	1771695_at	1773515_at	1775020_at	1778035_at	1778078_at	1778245_at	1778784_at	1779412_at	1779944_at
1_117_neg_16	1_117_neg_16	1769697_at	1769857_at	1770962_at	1771214_at	1771313_at	1772222_at	1772255_at	1772350_at	1773870_at	1774081_at	1775765_at	1776061_at	1776122_at	1778144_at	1778808_at	1779769_at
1_122_pos_5	1_122_pos_5	1769684_at	1770023_at	1771619_at	1772470_at	1776154_at
1_122_neg_11	1_122_neg_11	1770315_at	1771236_at	1772654_at	1773141_at	1773176_at	1774151_at	1774860_at	1775978_at	1778950_at	1779402_at	1780122_at
1_123_pos_33	1_123_pos_33	1769428_at	1769851_at	1771289_at	1771346_at	1771376_at	1771569_at	1771881_at	1771962_at	1772019_at	1772054_at	1772255_at	1772562_at	1773128_at	1773870_at	1774010_at	1774122_at	1774512_at	1774859_at	1775384_at	1775445_at	1775948_at	1775992_at	1776080_at	1776523_at	1776596_at	1776749_at	1776799_at	1776841_at	1777156_at	1778144_at	1779604_at	1780155_at	RPTR-Sc-AF298789-1_s_at
1_123_neg_26	1_123_neg_26	1769870_at	1769955_at	1770352_at	1770565_at	1770696_at	1770820_at	1771151_at	1771353_at	1773884_at	1774176_at	1774241_at	1774739_at	1775020_at	1775479_at	1775974_at	1776272_at	1776304_at	1776441_at	1776650_at	1776877_at	1777097_at	1777630_at	1778189_at	1779468_at	1779682_at	1780201_at
1_124_pos_44	1_124_pos_44	1769462_at	1769857_at	1770565_at	1770696_at	1770820_at	1770962_at	1771151_at	1771214_at	1771353_at	1772255_at	1772549_at	1772915_at	1773128_at	1773272_at	1773457_at	1774010_at	1774081_at	1774157_at	1774176_at	1774241_at	1774495_at	1774658_at	1774739_at	1774813_at	1775276_at	1775445_at	1775974_at	1776080_at	1776523_at	1776610_at	1776650_at	1776689_at	1776749_at	1776799_at	1776877_at	1776998_at	1777630_at	1778142_at	1778189_at	1778503_at	1778808_at	1778816_at	1780155_at	1780201_at
1_124_neg_47	1_124_neg_47	1769851_at	1769870_at	1769943_at	1770352_at	1770455_at	1771346_at	1771376_at	1771569_at	1771695_at	1771881_at	1771962_at	1772054_at	1772375_at	1773117_at	1773515_at	1773727_at	1773870_at	1773884_at	1773888_at	1774012_at	1774122_at	1774204_at	1774321_at	1774323_at	1774512_at	1775020_at	1775384_at	1775480_at	1775678_at	1775948_at	1775992_at	1776272_at	1776841_at	1777097_at	1777156_at	1777196_at	1777388_at	1778035_at	1778144_at	1778412_at	1778654_at	1778857_at	1779412_at	1779597_at	1779604_at	1779682_at	RPTR-Sc-AF298789-1_s_at
1_125_pos_43	1_125_pos_43	1769342_at	1769967_at	1770055_at	1770167_at	1770659_at	1771271_at	1771955_at	1772398_at	1772521_at	1772674_at	1772915_at	1772999_at	1773727_at	1773765_at	1773780_at	1773863_at	1773903_at	1773961_at	1774152_at	1774445_at	1774489_at	1774777_at	1775020_at	1775218_at	1775276_at	1775445_at	1775976_at	1776080_at	1776272_at	1776427_at	1776528_at	1776961_at	1777196_at	1777388_at	1778142_at	1778503_at	1778604_at	1778954_at	1779097_at	1779150_at	1779275_at	1779389_at	1779643_at
1_125_neg_49	1_125_neg_49	1769870_at	1769943_at	1770565_at	1770744_at	1770947_at	1770962_at	1771214_at	1771630_at	1771695_at	1772010_at	1772255_at	1772907_at	1773085_at	1773291_at	1773515_at	1773565_at	1774010_at	1774011_at	1774057_at	1774080_at	1774340_at	1774540_at	1774627_at	1774715_at	1775347_at	1775388_at	1775628_at	1775647_at	1775744_at	1777486_at	1777971_at	1778018_at	1778035_at	1778260_at	1778290_at	1778677_at	1778809_at	1778907_at	1779098_at	1779412_at	1779775_at	1779850_at	1779905_at	1779942_at	1780155_at	AFFX-r2-Sc-TDH1-3_at	AFFX-r2-Sc-TDH1-5_at	AFFX-r2-Sc-TDH1-M_at	AFFX-r2-Sc-TDH1-M_s_at
1_126_pos_56	1_126_pos_56	1769462_at	1769851_at	1770340_at	1770659_at	1771143_at	1771151_at	1771353_at	1771881_at	1771915_at	1771962_at	1772202_at	1772220_at	1772549_at	1772674_at	1773272_at	1773457_at	1773702_at	1773727_at	1773870_at	1773884_at	1773888_at	1773961_at	1774126_at	1774204_at	1774290_at	1774512_at	1774813_at	1774888_at	1775020_at	1775218_at	1775388_at	1775462_at	1775847_at	1775948_at	1776841_at	1776998_at	1777010_at	1777097_at	1777156_at	1777196_at	1777334_at	1777344_at	1777388_at	1778144_at	1778260_at	1778412_at	1778816_at	1779000_at	1779389_at	1779682_at	1779688_at	1780093_at	AFFX-r2-Sc-TDH1-3_at	AFFX-r2-Sc-TDH1-5_at	AFFX-r2-Sc-TDH1-M_at	AFFX-r2-Sc-TDH1-M_s_at
1_126_neg_54	1_126_neg_54	1769943_at	1770319_at	1770455_at	1770540_at	1770767_at	1770947_at	1770962_at	1771214_at	1771289_at	1771405_at	1771557_at	1771692_at	1772103_at	1772255_at	1772317_at	1772375_at	1773750_at	1774010_at	1774012_at	1774122_at	1774321_at	1774323_at	1774442_at	1774495_at	1774937_at	1775307_at	1775445_at	1775480_at	1775663_at	1775729_at	1775744_at	1775974_at	1776080_at	1776272_at	1776686_at	1776872_at	1777034_at	1777237_at	1777630_at	1777752_at	1778018_at	1778035_at	1778142_at	1778290_at	1778503_at	1778654_at	1778857_at	1779139_at	1779482_at	1779597_at	1779905_at	1779922_at	1780059_at	1780155_at
1_128_pos_60	1_128_pos_60	1769691_at	1769851_at	1769857_at	1770340_at	1770352_at	1770583_at	1770767_at	1770947_at	1771151_at	1771289_at	1771353_at	1771402_at	1771405_at	1771881_at	1771962_at	1772103_at	1772255_at	1772317_at	1772915_at	1773272_at	1773870_at	1773884_at	1774010_at	1774081_at	1774442_at	1774495_at	1774512_at	1774813_at	1774859_at	1775020_at	1775276_at	1775307_at	1775347_at	1775445_at	1775462_at	1775744_at	1775948_at	1775974_at	1776080_at	1776084_at	1776272_at	1776805_at	1776841_at	1776872_at	1777097_at	1777156_at	1778018_at	1778142_at	1778144_at	1778290_at	1778359_at	1778503_at	1778563_at	1778808_at	1779604_at	1779654_s_at	1779682_at	1779905_at	1780093_at	1780155_at
1_128_neg_53	1_128_neg_53	1769339_at	1769870_at	1770659_at	1771051_at	1771081_at	1771703_at	1771956_at	1772202_at	1772220_at	1772549_at	1772674_at	1773457_at	1773702_at	1773727_at	1773888_at	1774011_at	1774012_at	1774057_at	1774122_at	1774157_at	1774241_at	1774321_at	1774323_at	1774340_at	1774715_at	1774888_at	1775083_at	1775847_at	1775928_at	1776477_at	1776523_at	1776596_at	1776610_at	1776650_at	1776799_at	1776998_at	1777010_at	1777196_at	1777334_at	1777344_at	1777388_at	1777563_at	1777630_at	1777854_at	1778594_at	1778654_at	1778816_at	1778857_at	1778929_at	1779000_at	1779389_at	1779688_at	1779922_at
1_129_pos_16	1_129_pos_16	1769428_at	1769972_at	1771108_at	1771510_at	1771817_at	1772148_at	1772694_at	1773295_at	1774780_at	1775436_at	1775673_at	1777183_at	1778205_at	1778801_at	1779275_at	1779534_at
1_129_neg_29	1_129_neg_29	1769609_at	1769845_at	1769875_at	1771219_at	1771401_at	1772054_at	1772338_at	1773034_at	1773703_at	1773708_at	1774080_at	1774287_at	1774526_at	1774988_at	1775986_at	1776664_at	1777268_at	1777455_at	1777617_at	1777661_at	1777843_at	1777971_at	1778821_at	1778907_at	1778996_at	1779004_at	1779017_at	1779322_at	1779746_at
1_130_pos_43	1_130_pos_43	1769342_at	1769943_at	1770340_at	1770352_at	1770455_at	1770532_at	1772255_at	1772375_at	1773952_at	1773961_at	1774011_at	1774012_at	1774057_at	1774152_at	1774204_at	1774323_at	1774340_at	1774489_at	1774658_at	1774715_at	1774844_at	1775218_at	1775347_at	1775388_at	1775445_at	1775462_at	1775480_at	1776080_at	1776272_at	1776427_at	1776689_at	1777344_at	1778035_at	1778260_at	1778654_at	1778857_at	1779000_at	1779597_at	1780093_at	AFFX-r2-Sc-TDH1-3_at	AFFX-r2-Sc-TDH1-5_at	AFFX-r2-Sc-TDH1-M_at	AFFX-r2-Sc-TDH1-M_s_at
1_130_neg_42	1_130_neg_42	1769462_at	1769870_at	1770440_at	1771051_at	1771081_at	1771289_at	1771405_at	1771703_at	1772103_at	1772549_at	1772907_at	1773272_at	1773457_at	1773727_at	1773765_at	1773888_at	1774010_at	1774425_at	1774495_at	1774540_at	1774813_at	1775307_at	1775647_at	1775678_at	1775744_at	1775847_at	1775928_at	1776477_at	1776872_at	1776998_at	1777034_at	1777388_at	1778018_at	1778142_at	1778290_at	1778412_at	1778503_at	1778816_at	1778929_at	1779643_at	1779942_at	1780155_at
1_131_pos_64	1_131_pos_64	1770455_at	1770659_at	1771081_at	1771151_at	1771289_at	1771353_at	1771405_at	1771915_at	1771956_at	1772103_at	1772202_at	1772220_at	1772674_at	1772915_at	1773702_at	1773727_at	1773888_at	1773961_at	1774010_at	1774011_at	1774012_at	1774057_at	1774122_at	1774152_at	1774290_at	1774323_at	1774340_at	1774489_at	1774495_at	1774715_at	1774888_at	1775020_at	1775083_at	1775218_at	1775276_at	1775307_at	1775388_at	1775445_at	1775847_at	1775928_at	1776080_at	1776272_at	1776427_at	1776872_at	1777010_at	1777196_at	1777334_at	1777388_at	1777563_at	1777854_at	1778260_at	1778594_at	1778654_at	1778857_at	1778929_at	1779389_at	1779688_at	1779712_at	1779767_at	1780155_at	AFFX-r2-Sc-TDH1-3_at	AFFX-r2-Sc-TDH1-5_at	AFFX-r2-Sc-TDH1-M_at	AFFX-r2-Sc-TDH1-M_s_at
1_131_neg_46	1_131_neg_46	1769342_at	1769462_at	1769691_at	1769857_at	1769870_at	1769943_at	1770767_at	1770947_at	1771051_at	1771402_at	1771557_at	1771703_at	1772255_at	1772549_at	1772907_at	1773272_at	1773457_at	1773863_at	1774081_at	1774204_at	1774540_at	1774777_at	1774813_at	1775347_at	1775647_at	1775729_at	1775744_at	1775974_at	1776477_at	1776523_at	1776799_at	1776998_at	1777034_at	1777344_at	1778018_at	1778035_at	1778142_at	1778290_at	1778359_at	1778503_at	1778563_at	1778808_at	1778816_at	1779000_at	1779905_at	1779942_at
1_133_pos_19	1_133_pos_19	1769434_at	1769937_at	1770721_at	1771687_at	1772883_at	1773727_at	1773888_at	1774176_at	1774241_at	1775020_at	1775347_at	1775626_at	1776441_at	1776650_at	1777388_at	1777462_at	1777630_at	1778189_at	1779018_at
1_133_neg_31	1_133_neg_31	1769938_at	1771081_at	1771609_at	1771956_at	1773695_at	1773870_at	1774204_at	1774739_at	1774859_at	1775083_at	1775174_at	1775199_at	1775445_at	1775517_at	1775744_at	1775847_at	1775928_at	1776080_at	1776084_at	1777563_at	1777854_at	1778018_at	1778144_at	1778173_at	1778290_at	1778594_at	1778702_at	1778929_at	1779549_at	1779654_s_at	1779675_at
1_134_neg_5	1_134_neg_5	1770890_at	1771183_at	1771287_at	1772336_at	1779961_at
1_135_pos_10	1_135_pos_10	1772959_at	1773170_at	1773203_at	1773425_at	1774025_at	1774257_at	1775473_at	1776346_at	1778632_at	1779112_at
1_136_pos_24	1_136_pos_24	1769395_at	1769609_at	1769845_at	1771401_at	1772054_at	1772338_at	1773703_at	1773727_at	1774080_at	1774287_at	1774988_at	1775978_at	1776664_at	1776825_at	1777388_at	1777617_at	1777971_at	1778821_at	1778907_at	1778996_at	1779004_at	1779017_at	1779275_at	1779746_at
1_136_neg_18	1_136_neg_18	1769428_at	1769875_at	1770696_at	1771219_at	1771510_at	1771817_at	1772148_at	1772694_at	1773708_at	1774373_at	1774780_at	1775436_at	1775673_at	1776877_at	1777661_at	1778677_at	1779098_at	1779322_at
1_138_pos_36	1_138_pos_36	1769342_at	1769371_at	1769943_at	1770947_at	1771081_at	1771151_at	1771353_at	1771881_at	1771956_at	1772915_at	1773727_at	1773750_at	1773884_at	1773888_at	1773961_at	1774241_at	1775083_at	1775218_at	1775276_at	1775445_at	1775744_at	1775928_at	1775948_at	1776080_at	1776650_at	1777097_at	1777156_at	1777388_at	1777854_at	1778018_at	1778035_at	1778290_at	1778594_at	1778929_at	1779682_at	1779905_at
1_138_neg_64	1_138_neg_64	1769510_at	1769691_at	1770340_at	1770440_at	1770532_at	1770583_at	1770659_at	1770721_at	1770767_at	1771051_at	1771179_at	1771289_at	1771402_at	1771405_at	1771703_at	1772054_at	1772103_at	1772202_at	1772220_at	1772223_at	1772549_at	1772674_at	1772882_at	1773457_at	1773702_at	1774012_at	1774122_at	1774204_at	1774323_at	1774376_at	1774859_at	1774888_at	1775020_at	1775307_at	1775347_at	1775462_at	1775626_at	1775847_at	1775873_at	1775974_at	1776084_at	1776171_at	1776477_at	1776805_at	1776872_at	1776998_at	1777010_at	1777312_at	1777334_at	1778335_at	1778359_at	1778563_at	1778816_at	1778857_at	1778906_at	1779018_at	1779304_at	1779389_at	1779413_at	1779654_s_at	1779660_at	1779688_at	1780093_at	1780155_at
1_139_pos_9	1_139_pos_9	1771236_at	1771619_at	1773123_at	1773141_at	1773176_at	1776154_at	1778950_at	1779402_at	1780122_at
1_139_neg_10	1_139_neg_10	1769378_at	1769684_at	1770023_at	1770315_at	1772470_at	1772654_at	1774151_at	1774860_at	1775978_at	1779322_at
1_140_pos_43	1_140_pos_43	1769339_at	1769342_at	1769371_at	1769434_at	1770082_at	1770340_at	1770583_at	1770962_at	1771081_at	1771214_at	1771402_at	1771956_at	1772870_at	1772915_at	1773560_at	1773870_at	1774204_at	1775083_at	1775276_at	1775462_at	1775744_at	1775928_at	1775974_at	1776084_at	1776805_at	1777196_at	1777462_at	1777563_at	1777585_at	1777854_at	1778018_at	1778144_at	1778290_at	1778335_at	1778359_at	1778392_at	1778594_at	1778929_at	1779317_at	1779549_at	1779654_s_at	1779734_at	1780093_at
1_140_neg_45	1_140_neg_45	1769730_at	1769937_at	1769943_at	1770221_at	1770721_at	1771151_at	1771215_at	1771246_at	1771353_at	1771609_at	1771687_at	1771884_at	1772199_at	1772255_at	1772736_at	1772882_at	1772916_at	1773307_at	1773498_at	1773727_at	1773888_at	1774176_at	1774365_at	1774593_at	1774974_at	1775020_at	1775347_at	1775626_at	1775847_at	1776273_x_at	1776441_at	1776705_at	1776948_at	1777388_at	1778035_at	1778142_at	1778189_at	1778503_at	1778702_at	1778791_at	1778878_s_at	1779018_at	1779304_at	1779360_at	1779889_s_at
1_141_neg_8	1_141_neg_8	1770536_at	1771171_at	1772350_at	1775482_at	1776061_at	1776335_at	1778104_at	1779836_at
1_142_pos_19	1_142_pos_19	1769371_at	1770962_at	1771081_at	1771214_at	1771956_at	1772199_at	1772882_at	1772916_at	1774593_at	1775083_at	1775445_at	1775928_at	1776080_at	1777585_at	1777854_at	1778594_at	1778929_at	1779275_at	1779304_at
1_142_neg_16	1_142_neg_16	1769342_at	1770721_at	1771151_at	1771353_at	1772915_at	1773765_at	1775020_at	1775276_at	1775347_at	1775626_at	1775847_at	1777196_at	1778677_at	1779018_at	1779098_at	1779643_at
1_143_pos_59	1_143_pos_59	1769342_at	1769462_at	1769938_at	1770721_at	1771051_at	1771402_at	1771915_at	1772199_at	1772549_at	1772916_at	1773457_at	1773600_at	1773750_at	1773765_at	1773961_at	1774010_at	1774011_at	1774012_at	1774057_at	1774152_at	1774204_at	1774290_at	1774323_at	1774340_at	1774425_at	1774489_at	1774715_at	1774801_at	1775020_at	1775174_at	1775218_at	1775388_at	1775626_at	1775744_at	1776427_at	1776717_at	1776998_at	1777034_at	1777196_at	1778018_at	1778173_at	1778260_at	1778290_at	1778359_at	1778677_at	1778816_at	1778954_at	1779018_at	1779031_at	1779097_at	1779098_at	1779482_at	1779643_at	1779775_at	1780059_at	AFFX-r2-Sc-TDH1-3_at	AFFX-r2-Sc-TDH1-5_at	AFFX-r2-Sc-TDH1-M_at	AFFX-r2-Sc-TDH1-M_s_at
1_143_neg_64	1_143_neg_64	1769314_at	1769371_at	1769691_at	1769857_at	1769870_at	1769943_at	1770082_at	1770087_at	1770352_at	1770455_at	1770659_at	1770767_at	1770962_at	1771081_at	1771214_at	1771289_at	1771557_at	1771881_at	1772103_at	1772223_at	1772255_at	1772375_at	1772398_at	1772674_at	1772907_at	1772920_at	1773560_at	1773565_at	1773727_at	1773863_at	1773888_at	1774081_at	1774540_at	1774777_at	1775307_at	1775445_at	1775647_at	1775729_at	1775873_at	1775928_at	1775948_at	1776022_at	1776080_at	1776272_at	1776872_at	1777156_at	1777388_at	1777486_at	1777585_at	1777854_at	1778035_at	1778142_at	1778392_at	1778503_at	1778563_at	1778594_at	1778808_at	1779275_at	1779389_at	1779489_at	1779549_at	1779660_at	1779682_at	1779942_at
1_146_pos_79	1_146_pos_79	1769342_at	1769609_at	1769870_at	1769938_at	1770027_at	1770167_at	1770455_at	1770696_at	1770744_at	1771143_at	1771151_at	1771353_at	1771401_at	1771630_at	1771716_s_at	1772054_at	1772199_at	1772223_at	1772375_at	1772554_at	1772694_at	1772838_at	1772915_at	1772916_at	1773085_at	1773291_at	1773315_at	1773444_at	1773765_at	1773863_at	1773870_at	1773952_at	1774287_at	1774511_at	1774593_at	1774749_at	1774777_at	1774780_at	1774988_at	1775020_at	1775036_at	1775174_at	1775276_at	1775436_at	1775480_at	1775628_at	1775673_at	1775873_at	1775976_at	1776022_at	1776272_at	1776877_at	1777196_at	1777457_s_at	1777617_at	1777749_at	1778018_at	1778091_at	1778142_at	1778144_at	1778173_at	1778290_at	1778503_at	1778655_at	1778677_at	1779014_at	1779017_at	1779098_at	1779105_at	1779150_at	1779304_at	1779484_at	1779489_at	1779597_at	1779643_at	1779660_at	1779746_at	1779803_x_at	1780166_at
1_146_neg_56	1_146_neg_56	1769371_at	1769428_at	1769691_at	1769875_at	1769943_at	1769967_at	1770055_at	1770565_at	1770754_at	1770767_at	1771108_at	1771206_at	1771510_at	1771695_at	1771817_at	1771955_at	1772148_at	1772255_at	1772338_at	1772521_at	1772549_at	1773457_at	1773515_at	1773708_at	1773780_at	1773884_at	1773903_at	1773961_at	1774080_at	1774489_at	1774840_at	1775218_at	1775388_at	1776664_at	1776998_at	1777097_at	1777143_s_at	1777661_at	1777667_s_at	1777780_at	1777971_at	1778035_at	1778260_at	1778563_at	1778816_at	1778907_at	1779097_at	1779275_at	1779412_at	1779483_at	1779549_at	1779682_at	AFFX-r2-Sc-TDH1-3_at	AFFX-r2-Sc-TDH1-5_at	AFFX-r2-Sc-TDH1-M_at	AFFX-r2-Sc-TDH1-M_s_at
1_147_pos_40	1_147_pos_40	1769314_at	1769371_at	1769730_at	1770011_at	1770082_at	1770721_at	1770767_at	1771695_at	1771884_at	1772317_at	1772694_at	1772883_at	1773515_at	1773560_at	1773884_at	1773961_at	1774152_at	1774442_at	1774489_at	1774806_at	1775218_at	1775436_at	1775628_at	1775673_at	1775847_at	1776401_at	1776596_at	1777097_at	1777585_at	1777617_at	1777854_at	1778392_at	1778594_at	1778677_at	1779017_at	1779098_at	1779412_at	1779549_at	1779682_at	1779734_at
1_147_neg_42	1_147_neg_42	1769342_at	1769870_at	1769937_at	1769938_at	1770455_at	1771081_at	1771108_at	1771143_at	1771151_at	1771353_at	1771510_at	1771687_at	1771817_at	1772223_at	1772255_at	1772338_at	1772375_at	1773870_at	1773952_at	1774080_at	1774176_at	1774840_at	1775174_at	1775480_at	1775626_at	1775873_at	1775928_at	1776272_at	1776664_at	1777143_s_at	1777563_at	1777971_at	1778144_at	1778173_at	1778189_at	1778907_at	1778929_at	1779018_at	1779275_at	1779317_at	1779597_at	1779660_at
1_148_pos_44	1_148_pos_44	1769938_at	1769943_at	1770540_at	1770767_at	1770962_at	1771081_at	1771214_at	1771376_at	1771557_at	1771569_at	1771695_at	1772054_at	1772255_at	1772694_at	1773272_at	1773515_at	1773884_at	1773961_at	1774122_at	1774321_at	1774780_at	1774806_at	1774813_at	1774988_at	1775174_at	1775218_at	1775384_at	1775436_at	1775445_at	1775673_at	1775729_at	1775928_at	1776080_at	1776401_at	1776596_at	1777097_at	1778035_at	1778173_at	1778412_at	1778677_at	1779098_at	1779412_at	1779682_at	1779922_at
1_148_neg_73	1_148_neg_73	1769314_at	1769342_at	1769371_at	1769462_at	1769845_at	1769851_at	1770011_at	1770352_at	1770440_at	1770455_at	1770696_at	1770721_at	1771051_at	1771108_at	1771143_at	1771151_at	1771353_at	1771510_at	1771703_at	1771817_at	1771881_at	1771884_at	1771915_at	1772148_at	1772223_at	1772317_at	1772338_at	1772375_at	1772915_at	1773540_at	1773560_at	1773703_at	1773870_at	1773952_at	1774080_at	1774157_at	1774290_at	1774442_at	1774840_at	1774844_at	1775020_at	1775276_at	1775480_at	1775744_at	1775873_at	1775948_at	1776272_at	1776477_at	1776523_at	1776610_at	1776664_at	1776799_at	1776841_at	1776877_at	1777156_at	1777196_at	1777585_at	1777854_at	1777971_at	1778018_at	1778144_at	1778290_at	1778392_at	1778594_at	1778654_at	1778907_at	1778996_at	1779275_at	1779483_at	1779549_at	1779597_at	1779660_at	1779734_at
1_149_pos_24	1_149_pos_24	1769314_at	1769371_at	1770221_at	1770455_at	1771051_at	1771215_at	1772255_at	1772317_at	1772883_at	1773961_at	1774365_at	1774442_at	1775020_at	1775218_at	1775347_at	1775626_at	1775673_at	1775847_at	1776272_at	1776948_at	1777816_at	1778392_at	1779018_at	1779549_at
1_149_neg_31	1_149_neg_31	1769339_at	1769342_at	1769730_at	1769870_at	1769938_at	1770721_at	1770962_at	1771081_at	1771108_at	1771214_at	1771510_at	1771817_at	1771884_at	1771956_at	1772223_at	1773870_at	1775083_at	1775174_at	1775445_at	1775873_at	1775928_at	1776080_at	1777563_at	1777585_at	1777854_at	1778144_at	1778173_at	1778594_at	1778929_at	1779317_at	1779660_at
1_150_pos_58	1_150_pos_58	1769609_at	1769799_at	1769938_at	1769943_at	1769967_at	1770055_at	1770455_at	1770721_at	1770727_at	1770767_at	1770962_at	1771051_at	1771081_at	1771214_at	1771278_at	1771401_at	1771695_at	1771881_at	1771955_at	1772255_at	1772375_at	1772521_at	1772694_at	1772882_at	1773483_at	1773515_at	1773780_at	1773903_at	1773952_at	1773961_at	1774080_at	1774287_at	1774780_at	1775174_at	1775218_at	1775436_at	1775480_at	1775673_at	1775928_at	1775948_at	1776272_at	1777143_s_at	1777617_at	1777667_s_at	1777749_at	1777971_at	1778035_at	1778090_at	1778091_at	1778173_at	1778801_at	1778821_at	1778907_at	1779014_at	1779017_at	1779097_at	1779275_at	1779412_at
1_150_neg_49	1_150_neg_49	1769342_at	1769371_at	1769395_at	1769845_at	1769870_at	1770744_at	1771108_at	1771206_at	1771376_at	1771510_at	1771569_at	1771817_at	1772148_at	1772199_at	1772223_at	1772338_at	1772554_at	1772915_at	1772916_at	1773034_at	1773291_at	1773444_at	1773703_at	1773765_at	1773884_at	1774012_at	1774122_at	1774526_at	1774840_at	1775020_at	1775276_at	1775384_at	1775445_at	1775628_at	1775873_at	1776080_at	1776664_at	1777097_at	1777196_at	1777268_at	1778677_at	1778996_at	1779098_at	1779105_at	1779483_at	1779549_at	1779643_at	1779660_at	1779682_at
1_151_pos_36	1_151_pos_36	1769342_at	1769371_at	1769805_at	1771143_at	1771151_at	1771353_at	1771376_at	1771405_at	1771569_at	1771982_at	1772054_at	1772223_at	1773727_at	1774010_at	1774080_at	1774122_at	1774204_at	1774241_at	1774495_at	1774988_at	1775020_at	1775384_at	1775445_at	1775673_at	1775873_at	1775974_at	1775992_at	1776080_at	1776650_at	1777143_s_at	1777388_at	1777971_at	1778907_at	1779275_at	1779660_at	1780155_at
1_151_neg_25	1_151_neg_25	1769943_at	1770455_at	1770767_at	1771108_at	1771289_at	1771695_at	1771881_at	1771962_at	1772103_at	1772255_at	1773515_at	1773961_at	1774512_at	1775218_at	1775307_at	1775948_at	1776272_at	1776872_at	1777156_at	1778035_at	1778677_at	1779098_at	1779412_at	1779712_at	1779950_at
1_152_pos_65	1_152_pos_65	1769691_at	1769845_at	1769851_at	1769943_at	1770319_at	1770455_at	1770721_at	1770767_at	1770820_at	1770962_at	1771051_at	1771081_at	1771108_at	1771214_at	1771405_at	1771557_at	1771630_at	1771695_at	1771703_at	1771881_at	1771962_at	1772255_at	1772317_at	1772375_at	1772882_at	1772883_at	1773085_at	1773515_at	1773703_at	1773952_at	1773961_at	1774010_at	1774152_at	1774204_at	1774442_at	1774489_at	1774495_at	1774512_at	1774806_at	1775218_at	1775628_at	1775663_at	1775729_at	1775928_at	1775948_at	1776272_at	1776401_at	1776427_at	1776477_at	1776596_at	1776841_at	1777156_at	1777374_at	1778035_at	1778142_at	1778503_at	1778563_at	1778677_at	1778996_at	1779098_at	1779412_at	1779483_at	1779604_at	1780155_at	1780201_at
1_152_neg_77	1_152_neg_77	1769342_at	1769371_at	1769428_at	1769462_at	1769870_at	1770540_at	1771143_at	1771151_at	1771179_at	1771289_at	1771313_at	1771353_at	1771376_at	1771522_at	1771569_at	1771915_at	1772019_at	1772054_at	1772103_at	1772199_at	1772223_at	1772694_at	1772915_at	1772916_at	1773585_at	1773600_at	1773765_at	1773870_at	1773884_at	1774012_at	1774080_at	1774122_at	1774241_at	1774290_at	1774593_at	1774801_at	1774930_at	1774988_at	1775020_at	1775276_at	1775307_at	1775384_at	1775436_at	1775445_at	1775673_at	1775873_at	1775974_at	1775992_at	1776022_at	1776080_at	1776650_at	1776872_at	1777034_at	1777097_at	1777143_s_at	1777168_at	1777196_at	1777344_at	1777667_s_at	1777971_at	1778018_at	1778144_at	1778290_at	1778335_at	1778857_at	1778907_at	1779000_at	1779031_at	1779275_at	1779489_at	1779549_at	1779643_at	1779660_at	1779682_at	1779712_at	1779769_at	1779950_at
1_153_pos_40	1_153_pos_40	1769691_at	1769943_at	1770455_at	1770532_at	1770767_at	1771108_at	1771289_at	1771522_at	1771695_at	1771881_at	1771962_at	1772103_at	1772199_at	1772255_at	1772375_at	1773515_at	1773585_at	1773961_at	1774226_at	1774806_at	1775218_at	1775307_at	1775948_at	1776272_at	1776401_at	1776523_at	1776596_at	1776799_at	1776872_at	1777034_at	1777156_at	1777168_at	1777344_at	1778018_at	1778035_at	1778290_at	1778563_at	1779000_at	1779412_at	1779712_at
1_153_neg_40	1_153_neg_40	1769342_at	1769371_at	1769870_at	1770440_at	1770696_at	1771051_at	1771143_at	1771151_at	1771353_at	1771376_at	1771405_at	1771569_at	1771703_at	1772054_at	1772223_at	1772882_at	1773727_at	1773870_at	1773888_at	1774010_at	1774012_at	1774204_at	1774323_at	1774495_at	1775384_at	1775445_at	1775873_at	1775992_at	1776080_at	1776477_at	1776877_at	1777143_s_at	1777388_at	1778144_at	1778857_at	1779275_at	1779660_at	1779767_at	1779950_at	1780155_at
1_154_pos_67	1_154_pos_67	1769342_at	1769510_at	1769851_at	1769870_at	1769875_at	1769955_at	1770820_at	1771143_at	1771151_at	1771353_at	1771522_at	1771881_at	1771915_at	1771962_at	1772199_at	1772223_at	1772317_at	1772883_at	1772915_at	1772916_at	1773585_at	1773600_at	1773765_at	1773884_at	1774010_at	1774012_at	1774080_at	1774204_at	1774290_at	1774323_at	1774376_at	1774442_at	1774512_at	1774801_at	1774930_at	1775020_at	1775276_at	1775445_at	1775873_at	1775948_at	1776022_at	1776080_at	1776304_at	1776841_at	1777097_at	1777156_at	1777168_at	1777196_at	1777312_at	1777749_at	1777971_at	1778091_at	1778412_at	1778801_at	1778857_at	1778907_at	1779014_at	1779031_at	1779275_at	1779360_at	1779489_at	1779549_at	1779604_at	1779643_at	1779660_at	1779682_at	1780201_at
1_154_neg_63	1_154_neg_63	1769938_at	1769943_at	1770440_at	1770455_at	1770540_at	1770565_at	1770767_at	1770962_at	1771051_at	1771108_at	1771179_at	1771206_at	1771214_at	1771271_at	1771376_at	1771510_at	1771569_at	1771695_at	1771703_at	1771817_at	1772019_at	1772054_at	1772255_at	1772375_at	1772694_at	1772882_at	1773515_at	1773727_at	1773952_at	1773961_at	1774122_at	1774241_at	1774489_at	1774840_at	1774988_at	1775174_at	1775218_at	1775384_at	1775436_at	1775480_at	1775673_at	1775974_at	1775992_at	1776272_at	1776477_at	1776528_at	1776650_at	1776961_at	1777268_at	1777388_at	1777617_at	1778035_at	1778142_at	1778173_at	1778335_at	1778503_at	1778677_at	1779017_at	1779098_at	1779412_at	1779483_at	1779597_at	1779950_at
1_155_pos_23	1_155_pos_23	1769342_at	1771151_at	1771289_at	1771353_at	1771881_at	1771962_at	1772915_at	1773600_at	1774012_at	1774323_at	1774801_at	1775020_at	1775046_at	1775276_at	1775307_at	1775445_at	1775948_at	1776080_at	1777156_at	1777196_at	1777542_at	1778801_at	1779031_at
1_155_neg_22	1_155_neg_22	1769943_at	1770455_at	1770767_at	1771108_at	1771376_at	1771510_at	1771522_at	1771569_at	1771817_at	1772054_at	1772255_at	1772375_at	1773585_at	1774010_at	1774988_at	1775384_at	1775992_at	1776272_at	1777168_at	1778035_at	1779950_at	1780155_at
1_156_pos_52	1_156_pos_52	1769342_at	1769510_at	1769943_at	1770455_at	1770767_at	1771081_at	1771376_at	1771569_at	1771692_at	1772054_at	1772199_at	1772317_at	1772375_at	1772562_at	1772625_at	1772883_at	1772915_at	1772916_at	1773600_at	1773765_at	1773952_at	1774010_at	1774241_at	1774376_at	1774442_at	1774495_at	1774801_at	1774806_at	1774930_at	1774937_at	1775276_at	1775384_at	1775847_at	1775928_at	1775992_at	1776272_at	1776401_at	1776596_at	1776650_at	1777196_at	1777237_at	1777312_at	1777752_at	1778035_at	1779031_at	1779360_at	1779413_at	1779549_at	1779643_at	1779922_at	1779950_at	1780155_at
1_156_neg_63	1_156_neg_63	1769371_at	1769462_at	1769828_at	1769870_at	1769937_at	1769938_at	1770011_at	1770440_at	1770696_at	1771051_at	1771143_at	1771151_at	1771179_at	1771271_at	1771289_at	1771353_at	1771402_at	1771687_at	1771703_at	1771816_at	1771881_at	1771962_at	1772103_at	1772882_at	1773870_at	1773884_at	1774012_at	1774126_at	1774176_at	1774323_at	1774604_at	1774859_at	1775174_at	1775307_at	1775445_at	1775948_at	1775974_at	1776058_at	1776080_at	1776084_at	1776477_at	1776523_at	1776528_at	1776799_at	1776872_at	1776877_at	1776961_at	1777097_at	1777156_at	1777374_at	1778018_at	1778144_at	1778173_at	1778189_at	1778290_at	1778335_at	1778359_at	1778392_at	1778412_at	1778857_at	1779304_at	1779654_s_at	1779682_at
1_157_pos_37	1_157_pos_37	1769342_at	1769371_at	1769428_at	1769845_at	1769875_at	1769938_at	1770455_at	1771219_at	1771271_at	1771376_at	1771569_at	1772338_at	1773703_at	1773708_at	1774122_at	1774241_at	1774287_at	1774373_at	1775174_at	1775384_at	1775974_at	1775992_at	1776084_at	1776272_at	1776528_at	1776650_at	1776664_at	1776961_at	1777661_at	1777749_at	1778091_at	1778173_at	1778335_at	1778801_at	1778996_at	1779014_at	1779654_s_at
1_157_neg_52	1_157_neg_52	1769395_at	1769510_at	1769967_at	1769972_at	1770440_at	1771051_at	1771108_at	1771206_at	1771510_at	1771703_at	1771817_at	1771881_at	1771962_at	1772317_at	1772562_at	1772694_at	1772883_at	1773034_at	1773600_at	1774012_at	1774323_at	1774376_at	1774442_at	1774512_at	1774526_at	1774780_at	1774801_at	1774840_at	1774930_at	1774988_at	1775307_at	1775436_at	1775673_at	1775948_at	1775986_at	1776477_at	1777143_s_at	1777156_at	1777268_at	1777312_at	1777455_at	1777617_at	1777667_s_at	1779017_at	1779031_at	1779275_at	1779360_at	1779413_at	1779483_at	1779534_at	1779549_at	1779746_at
1_158_pos_57	1_158_pos_57	1769371_at	1769462_at	1769510_at	1769845_at	1769875_at	1769938_at	1770440_at	1771051_at	1771219_at	1771289_at	1771376_at	1771458_at	1771557_at	1771569_at	1771703_at	1772054_at	1772103_at	1772338_at	1772562_at	1772882_at	1773600_at	1773703_at	1773727_at	1773870_at	1773888_at	1774376_at	1774801_at	1774930_at	1775174_at	1775307_at	1775384_at	1775445_at	1775729_at	1775974_at	1775992_at	1776080_at	1776477_at	1776664_at	1776872_at	1777034_at	1777312_at	1777374_at	1777388_at	1778018_at	1778142_at	1778144_at	1778173_at	1778290_at	1778412_at	1778503_at	1778677_at	1778801_at	1778996_at	1779031_at	1779098_at	1779304_at	1779413_at
1_158_neg_59	1_158_neg_59	1769342_at	1769828_at	1770340_at	1770659_at	1770696_at	1771271_at	1771510_at	1771817_at	1771881_at	1772199_at	1772549_at	1772674_at	1772694_at	1772915_at	1772916_at	1773457_at	1774010_at	1774080_at	1774204_at	1774425_at	1774495_at	1774604_at	1774840_at	1774988_at	1775020_at	1775276_at	1775388_at	1775436_at	1775462_at	1775673_at	1775948_at	1776523_at	1776528_at	1776799_at	1776877_at	1776961_at	1776998_at	1777143_s_at	1777156_at	1777196_at	1777268_at	1777455_at	1777617_at	1777971_at	1778260_at	1778816_at	1778907_at	1779017_at	1779275_at	1779360_at	1779389_at	1779549_at	1779746_at	1780093_at	1780155_at	AFFX-r2-Sc-TDH1-3_at	AFFX-r2-Sc-TDH1-5_at	AFFX-r2-Sc-TDH1-M_at	AFFX-r2-Sc-TDH1-M_s_at
1_159_pos_38	1_159_pos_38	1769462_at	1769870_at	1770340_at	1770440_at	1770721_at	1771051_at	1771081_at	1771151_at	1771271_at	1771353_at	1771376_at	1771569_at	1771703_at	1772054_at	1772317_at	1772882_at	1772883_at	1773750_at	1774241_at	1774442_at	1775384_at	1775445_at	1775462_at	1775847_at	1775928_at	1775992_at	1776080_at	1776477_at	1776528_at	1776650_at	1776961_at	1777034_at	1778801_at	1778929_at	1779317_at	1779360_at	1779549_at	1780093_at
1_159_neg_59	1_159_neg_59	1769342_at	1769371_at	1769510_at	1769937_at	1769938_at	1769943_at	1770011_at	1770082_at	1770767_at	1771179_at	1771402_at	1771687_at	1771816_at	1771881_at	1771962_at	1772033_at	1772199_at	1772255_at	1772549_at	1772915_at	1773457_at	1773560_at	1773600_at	1773727_at	1774010_at	1774176_at	1774376_at	1774705_at	1774801_at	1774859_at	1774930_at	1775174_at	1775199_at	1775276_at	1775347_at	1775673_at	1775859_at	1775948_at	1776058_at	1776084_at	1776441_at	1776998_at	1777156_at	1777312_at	1777388_at	1777617_at	1778035_at	1778173_at	1778189_at	1778252_at	1778335_at	1778359_at	1778392_at	1778816_at	1779017_at	1779031_at	1779413_at	1779654_s_at	1780004_at
1_161_pos_14	1_161_pos_14	1769462_at	1770440_at	1771051_at	1771703_at	1772959_at	1773170_at	1773203_at	1774025_at	1775965_at	1776477_at	1777196_at	1777723_at	1778632_at	1779425_at
1_161_neg_9	1_161_neg_9	1769510_at	1769943_at	1773425_at	1774257_at	1775746_at	1776346_at	1778035_at	1778093_at	1779112_at
1_162_pos_30	1_162_pos_30	1769943_at	1771179_at	1771816_at	1771881_at	1772255_at	1773600_at	1773727_at	1773888_at	1774176_at	1774801_at	1774859_at	1774930_at	1775199_at	1775948_at	1775974_at	1776058_at	1776084_at	1777156_at	1777388_at	1777563_at	1778035_at	1778120_at	1778189_at	1778252_at	1778335_at	1778412_at	1779031_at	1779360_at	1779549_at	1779654_s_at
1_162_neg_34	1_162_neg_34	1769371_at	1769938_at	1770011_at	1770340_at	1770383_at	1770696_at	1771271_at	1771376_at	1771569_at	1772317_at	1772883_at	1773560_at	1773870_at	1774241_at	1774442_at	1775020_at	1775174_at	1775384_at	1775462_at	1775847_at	1775992_at	1776528_at	1776650_at	1776877_at	1776961_at	1777585_at	1777721_at	1777854_at	1778144_at	1778173_at	1778392_at	1778594_at	1779734_at	1780093_at
1_163_pos_45	1_163_pos_45	1769510_at	1769943_at	1770116_at	1770696_at	1771143_at	1771151_at	1771179_at	1771271_at	1771353_at	1771695_at	1771816_at	1772549_at	1772562_at	1772959_at	1773457_at	1773515_at	1773870_at	1774012_at	1774323_at	1774376_at	1775388_at	1775744_at	1776058_at	1776528_at	1776857_at	1776877_at	1776961_at	1776998_at	1777312_at	1778018_at	1778035_at	1778144_at	1778260_at	1778290_at	1778335_at	1778479_at	1778632_at	1778816_at	1779412_at	1779413_at	1779549_at	AFFX-r2-Sc-TDH1-3_at	AFFX-r2-Sc-TDH1-5_at	AFFX-r2-Sc-TDH1-M_at	AFFX-r2-Sc-TDH1-M_s_at
1_163_neg_48	1_163_neg_48	1769462_at	1769691_at	1769938_at	1770319_at	1770340_at	1770440_at	1770455_at	1770767_at	1771051_at	1771108_at	1771458_at	1771703_at	1771881_at	1772010_at	1772375_at	1772625_at	1773600_at	1773750_at	1773765_at	1774801_at	1774806_at	1774930_at	1775020_at	1775174_at	1775445_at	1775462_at	1775663_at	1775948_at	1776080_at	1776272_at	1776346_at	1776401_at	1776477_at	1776523_at	1776596_at	1776799_at	1777034_at	1777143_s_at	1777156_at	1777196_at	1778173_at	1778412_at	1778563_at	1779031_at	1779643_at	1779922_at	1780093_at	1780155_at
1_165_pos_56	1_165_pos_56	1769943_at	1769967_at	1770221_at	1770448_at	1770583_at	1771143_at	1771151_at	1771353_at	1771402_at	1771692_at	1771956_at	1772033_at	1772204_at	1772255_at	1772549_at	1772882_at	1772959_at	1773457_at	1773600_at	1774012_at	1774134_at	1774176_at	1774323_at	1774801_at	1774859_at	1774930_at	1774937_at	1775083_at	1775199_at	1775517_at	1775859_at	1776084_at	1776215_at	1776268_at	1776805_at	1776998_at	1777237_at	1777344_at	1777563_at	1777752_at	1778018_at	1778035_at	1778142_at	1778189_at	1778252_at	1778290_at	1778359_at	1778503_at	1778816_at	1778906_at	1779000_at	1779031_at	1779304_at	1779360_at	1779549_at	1779654_s_at
1_165_neg_59	1_165_neg_59	1769342_at	1769462_at	1769683_at	1769938_at	1770011_at	1770340_at	1770440_at	1770455_at	1770659_at	1770767_at	1771051_at	1771179_at	1771271_at	1771703_at	1771816_at	1771881_at	1772199_at	1772317_at	1772674_at	1772883_at	1772915_at	1772916_at	1773750_at	1773765_at	1773888_at	1773900_at	1774126_at	1774442_at	1774806_at	1775020_at	1775174_at	1775276_at	1775445_at	1775462_at	1775847_at	1775948_at	1776058_at	1776080_at	1776272_at	1776401_at	1776477_at	1776528_at	1776596_at	1776961_at	1777034_at	1777143_s_at	1777196_at	1777667_s_at	1778120_at	1778173_at	1778335_at	1778392_at	1778412_at	1779389_at	1779482_at	1779643_at	1779922_at	1780059_at	1780093_at
1_166_pos_5	1_166_pos_5	1771171_at	1772350_at	1775482_at	1776061_at	1778104_at
1_166_neg_5	1_166_neg_5	1769697_at	1770536_at	1775765_at	1776335_at	1779836_at
1_167_pos_68	1_167_pos_68	1769428_at	1769857_at	1769938_at	1769943_at	1769967_at	1770340_at	1770565_at	1771081_at	1771143_at	1771151_at	1771179_at	1771353_at	1771376_at	1771458_at	1771692_at	1771695_at	1771816_at	1772054_at	1772204_at	1772255_at	1772317_at	1772549_at	1772882_at	1772883_at	1772959_at	1773457_at	1773515_at	1773600_at	1773870_at	1774012_at	1774081_at	1774241_at	1774323_at	1774346_at	1774442_at	1774801_at	1774930_at	1774937_at	1775174_at	1775384_at	1775462_at	1775847_at	1775928_at	1776058_at	1776215_at	1776268_at	1776354_s_at	1776523_at	1776650_at	1776799_at	1776998_at	1777237_at	1777374_at	1777752_at	1778035_at	1778120_at	1778142_at	1778144_at	1778173_at	1778335_at	1778503_at	1778808_at	1778816_at	1779031_at	1779304_at	1779412_at	1779663_at	1780093_at
1_167_neg_70	1_167_neg_70	1769342_at	1769462_at	1769510_at	1770319_at	1770440_at	1770455_at	1770767_at	1771051_at	1771108_at	1771271_at	1771402_at	1771703_at	1771881_at	1772199_at	1772375_at	1772562_at	1772625_at	1772915_at	1772916_at	1773727_at	1773750_at	1773765_at	1773900_at	1774122_at	1774126_at	1774176_at	1774376_at	1774806_at	1774859_at	1775020_at	1775199_at	1775276_at	1775388_at	1775445_at	1775663_at	1775859_at	1775948_at	1775965_at	1776080_at	1776084_at	1776272_at	1776401_at	1776477_at	1776528_at	1776596_at	1776961_at	1777034_at	1777143_s_at	1777156_at	1777196_at	1777312_at	1777388_at	1777667_s_at	1778189_at	1778260_at	1778359_at	1778412_at	1778906_at	1779413_at	1779482_at	1779483_at	1779549_at	1779643_at	1779654_s_at	1779922_at	1780059_at	AFFX-r2-Sc-TDH1-3_at	AFFX-r2-Sc-TDH1-5_at	AFFX-r2-Sc-TDH1-M_at	AFFX-r2-Sc-TDH1-M_s_at
1_168_pos_36	1_168_pos_36	1769342_at	1769395_at	1769428_at	1769462_at	1769799_at	1769845_at	1770440_at	1770506_at	1770727_at	1770767_at	1771051_at	1771206_at	1771278_at	1771510_at	1771817_at	1771881_at	1772054_at	1772199_at	1772338_at	1772915_at	1773703_at	1773750_at	1774840_at	1774988_at	1775276_at	1775948_at	1776664_at	1777034_at	1777156_at	1777196_at	1777617_at	1778090_at	1778996_at	1779017_at	1779275_at	1779746_at
1_168_neg_33	1_168_neg_33	1769609_at	1770027_at	1770696_at	1771108_at	1771151_at	1771353_at	1771376_at	1771401_at	1771935_at	1772148_at	1772694_at	1772882_at	1773097_at	1773708_at	1774241_at	1774287_at	1775384_at	1775436_at	1775673_at	1776650_at	1776877_at	1777112_at	1777143_s_at	1777661_at	1777667_s_at	1777749_at	1778091_at	1778655_at	1778821_at	1779014_at	1779304_at	1779322_at	1779483_at
1_169_pos_36	1_169_pos_36	1769428_at	1769691_at	1769845_at	1770744_at	1770767_at	1771510_at	1771692_at	1771817_at	1772204_at	1772882_at	1773291_at	1773444_at	1773703_at	1773727_at	1773765_at	1774010_at	1774937_at	1775628_at	1776215_at	1776268_at	1777034_at	1777143_s_at	1777196_at	1777237_at	1777344_at	1777388_at	1777667_s_at	1777752_at	1778335_at	1778563_at	1778996_at	1779000_at	1779105_at	1779304_at	1779643_at	1780055_at
1_169_neg_41	1_169_neg_41	1769342_at	1769462_at	1769683_at	1769943_at	1769967_at	1770055_at	1770440_at	1770506_at	1770659_at	1771108_at	1771143_at	1772148_at	1772199_at	1772521_at	1772674_at	1772694_at	1772915_at	1773389_at	1773750_at	1773780_at	1773900_at	1773903_at	1774080_at	1774126_at	1775276_at	1775436_at	1775673_at	1776027_at	1776686_at	1777374_at	1777971_at	1778035_at	1778479_at	1778907_at	1779139_at	1779275_at	1779322_at	1779389_at	1779482_at	1779483_at	1780059_at
1_170_pos_38	1_170_pos_38	1769428_at	1769683_at	1769845_at	1770659_at	1770744_at	1771143_at	1771510_at	1771817_at	1772554_at	1772674_at	1772882_at	1773291_at	1773389_at	1773444_at	1773703_at	1773750_at	1773900_at	1774126_at	1774801_at	1775628_at	1776027_at	1776686_at	1777143_s_at	1777374_at	1777667_s_at	1778142_at	1778282_at	1778503_at	1778655_at	1778677_at	1778996_at	1779098_at	1779105_at	1779139_at	1779304_at	1779389_at	1779482_at	1780059_at
1_170_neg_44	1_170_neg_44	1769342_at	1769691_at	1769967_at	1770055_at	1770440_at	1770506_at	1770767_at	1771051_at	1771108_at	1771692_at	1771703_at	1772148_at	1772199_at	1772204_at	1772521_at	1772694_at	1772915_at	1772916_at	1773727_at	1773780_at	1773903_at	1774010_at	1774080_at	1774937_at	1775276_at	1775436_at	1775673_at	1776215_at	1776268_at	1776477_at	1777034_at	1777196_at	1777237_at	1777344_at	1777388_at	1777752_at	1777971_at	1778563_at	1778907_at	1779000_at	1779275_at	1779322_at	1779483_at	1780055_at
1_171_pos_7	1_171_pos_7	1770315_at	1771619_at	1773141_at	1773176_at	1774151_at	1776154_at	1780122_at
1_171_neg_9	1_171_neg_9	1769378_at	1770023_at	1771236_at	1772470_at	1772654_at	1774860_at	1775978_at	1778950_at	1779402_at
1_172_pos_58	1_172_pos_58	1769342_at	1769462_at	1769691_at	1769857_at	1769943_at	1769967_at	1770440_at	1770565_at	1771051_at	1771081_at	1771143_at	1771151_at	1771353_at	1771695_at	1772054_at	1772199_at	1772255_at	1772317_at	1772549_at	1772915_at	1772916_at	1773457_at	1773515_at	1773600_at	1773870_at	1773961_at	1774012_at	1774081_at	1774126_at	1774323_at	1774442_at	1774489_at	1774801_at	1775218_at	1775276_at	1775628_at	1775928_at	1775974_at	1776998_at	1777034_at	1777143_s_at	1777344_at	1777667_s_at	1778035_at	1778142_at	1778144_at	1778503_at	1778563_at	1778655_at	1778677_at	1778808_at	1778816_at	1778954_at	1779000_at	1779031_at	1779097_at	1779098_at	1779412_at
1_172_neg_44	1_172_neg_44	1769510_at	1769683_at	1770506_at	1771108_at	1771271_at	1771692_at	1771881_at	1772204_at	1772223_at	1772882_at	1773765_at	1774080_at	1774122_at	1774806_at	1774937_at	1775020_at	1775673_at	1775744_at	1775873_at	1775948_at	1776022_at	1776084_at	1776215_at	1776268_at	1776401_at	1776528_at	1776596_at	1776961_at	1777196_at	1777237_at	1777374_at	1777752_at	1777971_at	1778018_at	1778282_at	1778290_at	1778907_at	1779275_at	1779304_at	1779489_at	1779643_at	1779654_s_at	1779660_at	1779922_at
1_173_pos_7	1_173_pos_7	1769314_at	1769371_at	1769938_at	1771081_at	1775174_at	1775928_at	1778173_at
1_173_neg_9	1_173_neg_9	1770011_at	1770082_at	1773560_at	1777854_at	1778392_at	1778594_at	1779360_at	1779549_at	1779734_at
1_174_pos_35	1_174_pos_35	1769875_at	1769967_at	1770319_at	1770696_at	1771108_at	1771219_at	1771289_at	1771569_at	1771881_at	1771956_at	1771962_at	1772054_at	1772317_at	1772549_at	1773457_at	1774122_at	1774204_at	1774442_at	1774988_at	1775083_at	1775199_at	1775307_at	1775517_at	1775663_at	1775948_at	1775974_at	1776877_at	1776998_at	1777156_at	1777630_at	1778412_at	1778816_at	1779468_at	1779483_at	1779675_at
1_174_neg_40	1_174_neg_40	1769851_at	1770440_at	1770767_at	1770820_at	1771051_at	1771081_at	1771346_at	1771376_at	1771402_at	1771510_at	1771817_at	1772033_at	1773342_at	1773695_at	1773750_at	1774157_at	1774241_at	1774495_at	1774512_at	1774859_at	1775384_at	1775736_at	1775928_at	1775986_at	1776084_at	1776610_at	1776650_at	1776841_at	1777455_at	1777617_at	1778252_at	1778359_at	1778655_at	1779017_at	1779275_at	1779322_at	1779654_s_at	1780004_at	1780201_at	RPTR-Sc-AF298789-1_s_at
1_175_pos_45	1_175_pos_45	1769339_at	1769371_at	1769937_at	1769938_at	1769967_at	1770011_at	1770402_at	1770451_at	1770540_at	1771081_at	1771143_at	1771151_at	1771353_at	1771402_at	1771609_at	1771687_at	1771881_at	1772054_at	1772959_at	1774122_at	1774705_at	1774859_at	1774974_at	1775020_at	1775174_at	1775347_at	1775847_at	1775928_at	1775948_at	1776084_at	1776273_x_at	1776441_at	1776596_at	1776705_at	1777156_at	1778173_at	1778359_at	1778392_at	1778702_at	1778878_s_at	1778929_at	1779317_at	1779654_s_at	1779889_s_at	1779946_at
1_175_neg_41	1_175_neg_41	1769434_at	1769683_at	1769691_at	1769851_at	1770082_at	1770221_at	1770767_at	1771215_at	1771246_at	1771376_at	1771956_at	1772033_at	1772255_at	1772317_at	1773750_at	1773870_at	1774012_at	1774134_at	1774241_at	1774365_at	1774442_at	1774739_at	1775083_at	1775199_at	1775384_at	1775517_at	1776650_at	1776841_at	1777374_at	1777462_at	1777563_at	1777816_at	1777854_at	1778144_at	1778252_at	1778563_at	1778594_at	1778791_at	1779549_at	1779675_at	1779734_at
1_176_pos_32	1_176_pos_32	1769428_at	1769967_at	1770027_at	1770540_at	1771376_at	1771881_at	1771955_at	1771956_at	1772019_at	1773183_at	1773342_at	1774122_at	1774373_at	1775083_at	1775199_at	1775384_at	1775517_at	1775874_at	1775948_at	1775992_at	1776546_at	1777156_at	1777196_at	1777455_at	1777630_at	1778655_at	1778677_at	1778857_at	1779097_at	1779098_at	1779734_at	1779922_at
1_176_neg_47	1_176_neg_47	1769462_at	1769683_at	1769691_at	1769818_at	1769845_at	1769851_at	1769875_at	1769943_at	1770072_at	1770744_at	1770767_at	1771081_at	1771108_at	1771219_at	1771346_at	1772033_at	1772051_at	1772054_at	1772398_at	1773291_at	1773444_at	1773703_at	1773961_at	1774012_at	1774080_at	1774236_at	1774988_at	1775218_at	1775673_at	1775736_at	1775928_at	1775974_at	1776841_at	1777374_at	1777971_at	1778035_at	1778252_at	1778563_at	1778801_at	1778821_at	1778907_at	1778996_at	1779105_at	1779275_at	1779850_at	1780004_at	RPTR-Sc-AF298789-1_s_at
1_177_pos_20	1_177_pos_20	1769683_at	1770027_at	1771051_at	1771692_at	1772054_at	1772199_at	1772204_at	1772916_at	1773342_at	1774373_at	1774937_at	1776215_at	1776268_at	1776603_at	1777237_at	1777374_at	1777752_at	1778282_at	1778479_at	1778655_at
1_177_neg_13	1_177_neg_13	1769462_at	1769967_at	1770659_at	1772674_at	1772882_at	1773750_at	1773900_at	1774126_at	1777034_at	1779304_at	1779389_at	1779482_at	1780059_at
1_178_pos_44	1_178_pos_44	1769371_at	1769428_at	1769462_at	1769691_at	1769851_at	1769875_at	1769943_at	1770027_at	1770506_at	1770767_at	1771081_at	1771108_at	1771219_at	1771346_at	1772033_at	1772054_at	1772882_at	1773342_at	1773483_at	1773750_at	1773903_at	1774012_at	1774080_at	1774126_at	1774134_at	1774323_at	1774373_at	1774988_at	1775736_at	1775928_at	1775974_at	1776841_at	1777034_at	1777971_at	1778035_at	1778252_at	1778563_at	1778655_at	1778907_at	1779275_at	1779304_at	1779483_at	1780004_at	RPTR-Sc-AF298789-1_s_at
1_178_neg_55	1_178_neg_55	1769683_at	1769818_at	1769845_at	1769967_at	1770072_at	1770116_at	1770540_at	1770820_at	1771051_at	1771143_at	1771376_at	1771692_at	1771703_at	1771881_at	1771955_at	1771956_at	1772019_at	1772199_at	1772204_at	1773524_at	1773703_at	1773989_at	1774122_at	1774236_at	1774937_at	1775083_at	1775363_at	1775384_at	1775948_at	1775986_at	1775992_at	1776215_at	1776268_at	1776477_at	1776857_at	1777143_s_at	1777156_at	1777237_at	1777374_at	1777455_at	1777630_at	1777752_at	1778018_at	1778279_at	1778290_at	1778677_at	1778801_at	1778821_at	1778857_at	1778996_at	1779098_at	1779322_at	1779734_at	1779922_at	1780201_at
1_179_pos_42	1_179_pos_42	1769943_at	1770540_at	1771051_at	1771376_at	1771692_at	1771703_at	1771881_at	1772019_at	1772199_at	1772204_at	1772959_at	1773342_at	1773425_at	1773444_at	1774080_at	1774122_at	1774257_at	1774937_at	1775363_at	1775384_at	1775746_at	1775948_at	1775992_at	1776215_at	1776268_at	1776346_at	1776477_at	1777156_at	1777237_at	1777455_at	1777630_at	1777752_at	1777971_at	1778035_at	1778093_at	1778655_at	1778857_at	1778907_at	1779105_at	1779275_at	1779322_at	1779850_at
1_179_neg_34	1_179_neg_34	1769462_at	1769851_at	1769875_at	1769967_at	1771219_at	1771346_at	1771955_at	1772033_at	1772054_at	1772882_at	1773170_at	1773203_at	1774012_at	1774025_at	1774126_at	1774134_at	1774241_at	1774988_at	1775473_at	1775965_at	1775974_at	1776650_at	1776841_at	1777034_at	1777196_at	1777723_at	1778252_at	1778677_at	1779098_at	1779112_at	1779304_at	1779425_at	1780004_at	RPTR-Sc-AF298789-1_s_at
1_180_pos_36	1_180_pos_36	1769462_at	1769683_at	1769691_at	1769851_at	1769875_at	1769967_at	1770767_at	1771219_at	1771346_at	1771955_at	1772033_at	1772054_at	1772882_at	1772959_at	1773425_at	1774012_at	1774126_at	1774134_at	1774241_at	1774257_at	1774988_at	1775746_at	1775974_at	1776346_at	1776650_at	1776841_at	1777034_at	1777196_at	1777374_at	1778093_at	1778252_at	1778563_at	1778677_at	1779098_at	1779304_at	RPTR-Sc-AF298789-1_s_at
1_180_neg_51	1_180_neg_51	1769943_at	1770116_at	1770540_at	1771051_at	1771143_at	1771376_at	1771692_at	1771703_at	1771881_at	1771962_at	1772019_at	1772199_at	1772204_at	1772916_at	1773170_at	1773203_at	1773342_at	1773444_at	1773750_at	1774025_at	1774080_at	1774122_at	1774937_at	1775363_at	1775384_at	1775473_at	1775948_at	1775992_at	1776215_at	1776268_at	1776477_at	1776857_at	1777156_at	1777237_at	1777455_at	1777630_at	1777723_at	1777752_at	1777971_at	1778018_at	1778035_at	1778142_at	1778290_at	1778503_at	1778655_at	1778907_at	1779105_at	1779112_at	1779275_at	1779322_at	1779425_at
1_181_pos_50	1_181_pos_50	1769851_at	1769875_at	1769967_at	1770084_at	1770696_at	1770727_at	1771051_at	1771206_at	1771219_at	1771278_at	1771346_at	1771692_at	1771703_at	1772054_at	1772199_at	1772204_at	1772916_at	1772959_at	1773097_at	1773483_at	1773750_at	1773853_at	1774241_at	1774937_at	1774988_at	1775744_at	1775746_at	1775984_at	1776215_at	1776268_at	1776477_at	1776650_at	1776791_at	1776841_at	1776877_at	1777112_at	1777196_at	1777237_at	1777617_at	1777752_at	1778018_at	1778093_at	1778290_at	1778651_at	1779014_at	1779017_at	1779126_at	1779483_at	1780085_at	RPTR-Sc-AF298789-1_s_at
1_181_neg_36	1_181_neg_36	1769342_at	1769462_at	1769683_at	1769691_at	1769943_at	1770116_at	1771376_at	1771881_at	1772019_at	1772882_at	1773524_at	1773989_at	1774126_at	1775363_at	1775384_at	1775473_at	1775948_at	1775974_at	1775986_at	1775992_at	1776171_at	1776857_at	1777034_at	1777156_at	1777374_at	1777455_at	1777630_at	1777723_at	1777749_at	1778035_at	1778091_at	1778279_at	1778563_at	1779304_at	1779322_at	1779425_at
1_182_pos_46	1_182_pos_46	1769462_at	1769683_at	1769943_at	1770084_at	1770696_at	1770727_at	1771143_at	1771151_at	1771206_at	1771278_at	1771353_at	1771376_at	1771881_at	1772019_at	1772882_at	1773097_at	1773483_at	1773853_at	1774122_at	1774126_at	1775384_at	1775473_at	1775948_at	1775984_at	1775992_at	1776791_at	1776877_at	1777034_at	1777112_at	1777156_at	1777374_at	1777455_at	1777630_at	1777723_at	1777854_at	1778035_at	1778142_at	1778503_at	1778594_at	1778651_at	1779014_at	1779126_at	1779304_at	1779425_at	1779734_at	1780085_at
1_182_neg_47	1_182_neg_47	1769371_at	1769799_at	1769851_at	1769875_at	1769967_at	1770116_at	1771051_at	1771108_at	1771219_at	1771346_at	1771692_at	1771703_at	1772033_at	1772054_at	1772199_at	1772204_at	1772959_at	1773342_at	1773524_at	1773750_at	1773765_at	1773989_at	1774134_at	1774241_at	1774937_at	1774988_at	1775363_at	1775746_at	1776215_at	1776268_at	1776477_at	1776650_at	1776841_at	1776857_at	1777196_at	1777237_at	1777749_at	1777752_at	1778090_at	1778091_at	1778093_at	1778252_at	1778279_at	1778655_at	1779643_at	1780004_at	RPTR-Sc-AF298789-1_s_at
1_183_pos_50	1_183_pos_50	1769314_at	1769339_at	1769371_at	1769938_at	1770011_at	1770221_at	1770402_at	1770696_at	1771081_at	1771246_at	1771376_at	1771881_at	1772019_at	1772033_at	1772317_at	1773307_at	1773870_at	1774134_at	1774442_at	1774974_at	1775174_at	1775199_at	1775384_at	1775517_at	1775626_at	1775928_at	1775948_at	1775992_at	1776273_x_at	1776705_at	1776877_at	1777156_at	1777455_at	1777563_at	1777630_at	1778144_at	1778156_at	1778173_at	1778252_at	1778392_at	1778791_at	1778878_s_at	1778929_at	1779018_at	1779317_at	1779322_at	1779675_at	1779889_s_at	1779946_at	1780004_at
1_183_neg_31	1_183_neg_31	1769851_at	1769875_at	1769937_at	1770082_at	1770451_at	1770962_at	1771214_at	1771215_at	1771219_at	1771346_at	1771687_at	1771956_at	1774241_at	1774365_at	1774705_at	1775083_at	1775363_at	1775847_at	1776441_at	1776596_at	1776650_at	1776841_at	1777034_at	1777585_at	1777816_at	1777854_at	1778594_at	1778702_at	1779360_at	1779734_at	RPTR-Sc-AF298789-1_s_at
1_184_pos_30	1_184_pos_30	1769428_at	1769851_at	1769967_at	1769972_at	1770082_at	1771569_at	1772033_at	1772054_at	1772148_at	1773483_at	1773708_at	1773750_at	1774012_at	1774373_at	1774988_at	1775847_at	1775974_at	1775986_at	1777455_at	1777661_at	1777854_at	1778093_at	1778252_at	1778594_at	1778801_at	1779014_at	1779322_at	1779534_at	1779734_at	1780004_at
1_184_neg_38	1_184_neg_38	1769371_at	1769462_at	1769875_at	1770116_at	1770820_at	1771081_at	1771108_at	1771219_at	1771376_at	1771510_at	1771817_at	1771881_at	1772019_at	1773295_at	1773524_at	1773989_at	1774122_at	1775199_at	1775363_at	1775384_at	1775517_at	1775673_at	1775928_at	1775948_at	1775992_at	1776857_at	1777034_at	1777183_at	1777268_at	1777617_at	1777630_at	1777843_at	1778205_at	1779017_at	1779483_at	1779675_at	1779746_at	1780201_at
1_185_pos_28	1_185_pos_28	1769371_at	1769851_at	1769937_at	1770011_at	1771081_at	1771687_at	1771956_at	1772054_at	1774176_at	1774241_at	1774512_at	1774988_at	1775083_at	1775199_at	1775517_at	1775626_at	1775928_at	1776596_at	1776650_at	1776841_at	1777455_at	1777630_at	1778189_at	1778392_at	1779018_at	1779604_at	1779675_at	RPTR-Sc-AF298789-1_s_at
1_185_neg_34	1_185_neg_34	1769967_at	1770082_at	1770455_at	1771376_at	1771881_at	1772019_at	1772033_at	1772317_at	1773170_at	1773695_at	1773870_at	1774025_at	1774134_at	1774157_at	1774442_at	1775384_at	1775736_at	1775847_at	1775948_at	1775992_at	1776610_at	1777156_at	1777563_at	1777585_at	1777854_at	1778093_at	1778144_at	1778252_at	1778412_at	1778594_at	1778702_at	1779549_at	1779734_at	1780004_at
1_186_pos_16	1_186_pos_16	1769937_at	1771376_at	1771687_at	1772019_at	1773170_at	1773203_at	1774012_at	1774025_at	1774323_at	1775384_at	1775473_at	1775746_at	1775965_at	1775992_at	1777630_at	1778093_at
1_186_neg_15	1_186_neg_15	1770767_at	1772033_at	1772959_at	1773425_at	1774122_at	1774134_at	1774257_at	1776346_at	1777723_at	1778252_at	1778857_at	1779112_at	1779425_at	1779922_at	1780004_at
1_187_pos_42	1_187_pos_42	1769691_at	1769937_at	1769967_at	1770319_at	1770451_at	1770659_at	1770767_at	1771376_at	1771687_at	1771692_at	1771881_at	1772019_at	1772674_at	1772959_at	1773425_at	1773727_at	1773750_at	1773765_at	1773900_at	1774012_at	1774126_at	1774176_at	1774257_at	1774323_at	1774705_at	1774937_at	1775384_at	1775663_at	1775948_at	1775992_at	1776171_at	1776346_at	1776441_at	1777196_at	1777237_at	1777388_at	1777630_at	1777752_at	1778189_at	1778563_at	1779389_at	1779643_at
1_187_neg_45	1_187_neg_45	1769851_at	1769955_at	1770540_at	1770696_at	1771143_at	1771151_at	1771353_at	1771915_at	1772033_at	1772317_at	1773170_at	1773203_at	1773870_at	1774025_at	1774122_at	1774134_at	1774290_at	1774321_at	1774442_at	1774512_at	1775473_at	1775746_at	1776304_at	1776603_at	1776811_at	1776841_at	1776877_at	1777034_at	1777344_at	1777563_at	1778018_at	1778093_at	1778142_at	1778144_at	1778252_at	1778290_at	1778479_at	1778503_at	1778857_at	1779000_at	1779030_at	1779552_at	1779922_at	1780004_at	RPTR-Sc-AF298789-1_s_at
1_188_pos_27	1_188_pos_27	1769378_at	1769684_at	1769967_at	1769968_at	1770023_at	1770167_at	1770744_at	1770859_at	1772051_at	1772554_at	1773141_at	1773176_at	1773291_at	1773444_at	1773903_at	1774491_s_at	1775391_s_at	1775673_at	1775976_at	1778604_at	1778617_at	1778655_at	1779105_at	1779150_at	1779275_at	1779850_at	1780122_at
1_188_neg_23	1_188_neg_23	1770055_at	1770506_at	1771619_at	1772521_at	1772654_at	1773123_at	1773183_at	1773780_at	1774080_at	1775374_at	1775874_at	1775978_at	1776154_at	1776531_at	1776546_at	1777143_s_at	1777667_s_at	1777971_at	1778677_at	1778907_at	1778950_at	1779098_at	1779775_at
1_189_pos_6	1_189_pos_6	1770536_at	1771171_at	1772350_at	1773062_at	1776061_at	1776335_at
1_189_neg_10	1_189_neg_10	1769587_at	1769697_at	1770571_at	1775482_at	1775765_at	1778104_at	1778245_at	1778784_at	1779836_at	1779944_at
1_190_pos_22	1_190_pos_22	1769967_at	1769968_at	1770167_at	1770315_at	1770744_at	1771236_at	1771619_at	1772051_at	1772554_at	1772654_at	1773123_at	1773291_at	1773444_at	1774151_at	1775976_at	1775978_at	1776154_at	1778950_at	1779105_at	1779150_at	1779275_at	1779850_at
1_190_neg_20	1_190_neg_20	1769378_at	1769455_at	1769684_at	1770023_at	1770506_at	1772470_at	1773141_at	1773176_at	1773183_at	1773926_at	1774080_at	1774627_at	1774860_at	1775874_at	1776546_at	1777971_at	1778677_at	1778907_at	1779098_at	1780122_at
1_191_pos_7	1_191_pos_7	1770518_at	1771863_at	1772384_at	1772470_at	1773608_at	1778809_at	1779567_at
1_192_pos_18	1_192_pos_18	1769428_at	1769875_at	1769967_at	1770506_at	1771108_at	1771219_at	1772051_at	1772470_at	1773444_at	1775363_at	1775978_at	1777455_at	1777617_at	1779017_at	1779105_at	1779483_at	1779850_at	1780122_at
1_192_neg_17	1_192_neg_17	1770023_at	1770315_at	1771510_at	1771817_at	1772054_at	1772148_at	1772654_at	1773708_at	1774080_at	1774151_at	1777661_at	1777971_at	1778677_at	1778801_at	1778907_at	1779098_at	1779322_at
1_193_pos_30	1_193_pos_30	1769378_at	1769455_at	1769875_at	1770023_at	1770055_at	1770315_at	1770859_at	1771219_at	1771619_at	1772521_at	1772654_at	1773183_at	1773780_at	1773926_at	1774080_at	1774151_at	1774491_s_at	1774860_at	1775391_s_at	1775874_at	1776154_at	1776531_at	1776546_at	1777455_at	1777971_at	1778617_at	1778677_at	1778907_at	1779098_at	1779129_at
1_193_neg_21	1_193_neg_21	1769967_at	1770506_at	1770744_at	1772051_at	1772470_at	1772554_at	1773141_at	1773176_at	1773291_at	1773444_at	1773708_at	1773903_at	1775978_at	1777661_at	1779105_at	1779275_at	1779322_at	1779402_at	1779775_at	1779850_at	1780122_at
1_194_pos_28	1_194_pos_28	1769378_at	1769684_at	1769799_at	1769875_at	1769967_at	1770023_at	1770116_at	1770315_at	1770506_at	1770744_at	1771108_at	1771219_at	1772051_at	1772654_at	1773291_at	1773444_at	1773483_at	1774151_at	1774627_at	1774860_at	1775990_at	1776857_at	1777455_at	1778090_at	1778279_at	1779105_at	1779275_at	1779850_at
1_194_neg_37	1_194_neg_37	1769428_at	1769455_at	1770055_at	1770167_at	1770696_at	1770727_at	1771278_at	1772470_at	1772521_at	1773097_at	1773123_at	1773141_at	1773176_at	1773183_at	1773524_at	1773780_at	1773853_at	1773926_at	1773989_at	1774080_at	1775363_at	1775874_at	1775976_at	1775978_at	1776546_at	1776877_at	1777112_at	1777971_at	1778677_at	1778907_at	1778950_at	1779098_at	1779126_at	1779150_at	1779322_at	1779402_at	1780122_at
1_195_pos_26	1_195_pos_26	1769799_at	1770116_at	1770767_at	1771108_at	1771206_at	1772148_at	1772470_at	1773483_at	1775473_at	1775626_at	1775746_at	1775978_at	1775990_at	1776857_at	1777723_at	1778090_at	1778093_at	1778279_at	1778655_at	1778950_at	1779014_at	1779018_at	1779112_at	1779402_at	1779425_at	1780122_at
1_195_neg_32	1_195_neg_32	1769378_at	1769428_at	1770023_at	1770315_at	1770506_at	1770696_at	1770727_at	1771143_at	1771278_at	1771935_at	1772952_at	1773097_at	1773170_at	1773203_at	1773425_at	1773524_at	1773853_at	1773989_at	1774025_at	1774151_at	1774257_at	1774860_at	1775363_at	1775965_at	1776346_at	1776457_at	1776877_at	1777112_at	1777749_at	1778091_at	1779126_at	1779483_at
1_196_pos_27	1_196_pos_27	1769799_at	1770116_at	1771108_at	1771143_at	1771915_at	1772470_at	1772959_at	1773170_at	1773203_at	1773425_at	1773483_at	1774025_at	1774257_at	1774290_at	1775965_at	1775978_at	1775990_at	1776346_at	1776857_at	1777034_at	1777630_at	1778090_at	1778142_at	1778279_at	1778479_at	1778503_at	1779014_at
1_196_neg_37	1_196_neg_37	1769378_at	1769428_at	1769691_at	1769943_at	1770023_at	1770315_at	1770696_at	1770727_at	1770767_at	1771151_at	1771278_at	1771353_at	1771935_at	1773097_at	1773524_at	1773765_at	1773853_at	1773989_at	1774151_at	1775363_at	1775473_at	1775746_at	1775974_at	1776171_at	1776877_at	1777112_at	1777723_at	1777749_at	1778035_at	1778091_at	1778093_at	1778563_at	1779112_at	1779126_at	1779425_at	1779483_at	1779643_at
1_197_pos_27	1_197_pos_27	1769691_at	1770221_at	1770402_at	1770448_at	1770532_at	1770730_at	1770767_at	1771246_at	1772103_at	1772317_at	1772700_at	1773498_at	1773765_at	1774176_at	1774226_at	1774442_at	1775020_at	1775347_at	1776633_at	1776948_at	1777603_at	1777630_at	1778189_at	1778563_at	1778791_at	1779317_at	1779643_at
1_197_neg_24	1_197_neg_24	1770455_at	1771143_at	1771215_at	1771956_at	1772255_at	1773870_at	1774204_at	1774365_at	1774806_at	1775083_at	1775307_at	1775518_at	1775626_at	1775974_at	1776401_at	1776596_at	1777854_at	1778144_at	1778412_at	1778594_at	1778929_at	1779018_at	1779549_at	1779734_at
1_198_pos_51	1_198_pos_51	1769342_at	1769428_at	1769851_at	1770402_at	1770532_at	1770820_at	1771051_at	1771402_at	1771816_at	1771962_at	1772033_at	1772054_at	1772103_at	1772700_at	1773117_at	1773498_at	1773540_at	1774134_at	1774226_at	1774241_at	1774495_at	1774512_at	1774844_at	1774988_at	1775473_at	1775480_at	1775526_at	1775626_at	1775847_at	1776019_at	1776058_at	1776633_at	1776650_at	1776841_at	1777034_at	1777080_at	1777156_at	1777456_at	1777630_at	1778142_at	1778316_at	1778359_at	1778503_at	1778673_at	1778702_at	1778906_at	1779018_at	1779309_at	1779468_at	1779604_at	1780201_at
1_198_neg_61	1_198_neg_61	1769455_at	1769870_at	1770116_at	1770142_at	1770221_at	1770319_at	1770448_at	1770455_at	1770696_at	1771081_at	1771215_at	1771246_at	1771289_at	1771346_at	1771863_at	1772375_at	1772384_at	1772549_at	1772915_at	1772939_at	1773170_at	1773457_at	1773695_at	1773727_at	1773884_at	1773926_at	1774010_at	1774025_at	1774157_at	1774204_at	1774365_at	1774739_at	1775020_at	1775276_at	1775307_at	1775445_at	1775479_at	1775517_at	1775663_at	1775736_at	1775928_at	1775974_at	1776080_at	1776610_at	1776857_at	1776872_at	1776877_at	1776998_at	1777097_at	1777388_at	1777721_at	1778412_at	1778791_at	1778809_at	1778816_at	1779712_at	1779892_at	AFFX-r2-Sc-URA3-3_at	AFFX-r2-Sc-URA3-5_at	AFFX-r2-Sc-URA3-M_at	RPTR-Sc-AF298789-1_s_at
1_199_pos_77	1_199_pos_77	1769342_at	1769455_at	1769587_at	1769683_at	1769857_at	1769943_at	1769967_at	1770142_at	1770440_at	1770532_at	1770947_at	1771051_at	1771143_at	1771346_at	1771402_at	1771692_at	1771863_at	1771881_at	1772103_at	1772222_at	1772384_at	1772398_at	1772700_at	1772882_at	1772915_at	1772939_at	1773117_at	1773170_at	1773498_at	1773695_at	1773765_at	1773863_at	1773870_at	1773926_at	1773961_at	1774025_at	1774081_at	1774122_at	1774157_at	1774226_at	1774425_at	1774593_at	1774777_at	1774937_at	1775199_at	1775218_at	1775276_at	1775626_at	1775736_at	1775948_at	1775974_at	1776610_at	1776633_at	1777080_at	1777237_at	1777344_at	1777374_at	1777752_at	1778035_at	1778144_at	1778359_at	1778808_at	1778809_at	1778857_at	1778906_at	1779000_at	1779018_at	1779275_at	1779304_at	1779482_at	1779549_at	1779643_at	1779905_at	1780059_at	AFFX-r2-Sc-URA3-3_at	AFFX-r2-Sc-URA3-5_at	AFFX-r2-Sc-URA3-M_at
1_199_neg_75	1_199_neg_75	1769851_at	1769870_at	1770221_at	1770565_at	1770659_at	1770767_at	1771215_at	1771246_at	1771557_at	1771695_at	1771703_at	1771915_at	1772003_at	1772033_at	1772199_at	1772223_at	1772255_at	1772549_at	1772674_at	1772916_at	1773457_at	1773515_at	1773750_at	1773900_at	1773903_at	1774134_at	1774204_at	1774241_at	1774290_at	1774365_at	1774495_at	1774512_at	1774806_at	1774859_at	1775307_at	1775445_at	1775467_at	1775473_at	1775729_at	1775847_at	1775859_at	1775873_at	1776019_at	1776022_at	1776080_at	1776084_at	1776122_at	1776401_at	1776477_at	1776596_at	1776650_at	1776841_at	1776998_at	1777034_at	1777196_at	1777630_at	1778018_at	1778142_at	1778282_at	1778290_at	1778503_at	1778604_at	1778673_at	1778702_at	1778791_at	1778816_at	1779389_at	1779412_at	1779468_at	1779489_at	1779604_at	1779654_s_at	1779660_at	1779712_at	1779892_at
1_200_pos_72	1_200_pos_72	1769342_at	1769683_at	1769691_at	1769851_at	1769943_at	1770221_at	1770352_at	1770440_at	1770448_at	1771051_at	1771215_at	1771246_at	1771692_at	1771956_at	1772033_at	1772255_at	1772287_at	1772915_at	1773117_at	1773540_at	1773765_at	1774010_at	1774122_at	1774134_at	1774204_at	1774365_at	1774495_at	1774512_at	1774593_at	1774844_at	1774859_at	1774937_at	1775083_at	1775276_at	1775307_at	1775480_at	1775518_at	1775626_at	1775847_at	1775859_at	1775974_at	1776019_at	1776084_at	1776171_at	1776841_at	1777237_at	1777374_at	1777456_at	1777563_at	1777630_at	1777752_at	1777854_at	1778035_at	1778563_at	1778594_at	1778654_at	1778673_at	1778702_at	1778791_at	1778857_at	1778929_at	1779018_at	1779304_at	1779309_at	1779468_at	1779597_at	1779604_at	1779643_at	1779654_s_at	1779712_at	1779892_at	1779946_at
1_200_neg_70	1_200_neg_70	1769428_at	1769455_at	1770142_at	1770402_at	1770455_at	1770518_at	1770532_at	1770565_at	1770659_at	1770730_at	1771081_at	1771346_at	1771402_at	1771695_at	1771703_at	1771863_at	1771881_at	1772103_at	1772199_at	1772375_at	1772384_at	1772674_at	1772700_at	1772939_at	1773272_at	1773498_at	1773515_at	1773695_at	1773884_at	1773926_at	1773952_at	1774012_at	1774157_at	1774226_at	1774806_at	1774813_at	1775020_at	1775199_at	1775384_at	1775445_at	1775517_at	1775736_at	1775928_at	1775948_at	1776080_at	1776401_at	1776477_at	1776523_at	1776596_at	1776610_at	1776633_at	1776799_at	1776948_at	1777034_at	1777097_at	1777603_at	1778142_at	1778359_at	1778412_at	1778503_at	1778809_at	1778906_at	1779317_at	1779389_at	1779412_at	1779675_at	1779682_at	AFFX-r2-Sc-URA3-3_at	AFFX-r2-Sc-URA3-5_at	AFFX-r2-Sc-URA3-M_at
1_201_pos_56	1_201_pos_56	1769342_at	1769851_at	1769943_at	1770340_at	1770440_at	1770455_at	1770730_at	1771215_at	1771402_at	1772033_at	1772375_at	1772549_at	1772883_at	1772915_at	1773272_at	1773457_at	1773727_at	1773884_at	1773888_at	1773952_at	1774010_at	1774012_at	1774134_at	1774204_at	1774365_at	1774512_at	1774739_at	1774813_at	1775020_at	1775276_at	1775307_at	1775462_at	1775974_at	1776596_at	1776841_at	1776948_at	1776998_at	1777097_at	1777388_at	1777603_at	1777630_at	1778035_at	1778335_at	1778359_at	1778412_at	1778702_at	1778801_at	1778816_at	1778906_at	1779304_at	1779468_at	1779604_at	1779682_at	1779712_at	1779892_at	1780093_at
1_201_neg_52	1_201_neg_52	1769428_at	1769691_at	1770142_at	1770352_at	1770383_at	1770532_at	1771346_at	1771816_at	1771881_at	1771956_at	1772103_at	1772199_at	1772255_at	1772287_at	1772700_at	1773117_at	1773498_at	1773540_at	1773695_at	1773750_at	1774157_at	1774226_at	1774373_at	1774844_at	1774859_at	1774988_at	1775083_at	1775480_at	1775526_at	1775626_at	1775736_at	1775859_at	1775948_at	1776058_at	1776084_at	1776610_at	1776633_at	1777034_at	1777721_at	1778018_at	1778120_at	1778290_at	1778563_at	1778654_at	1778857_at	1779018_at	1779309_at	1779597_at	1779654_s_at	AFFX-r2-Sc-URA3-3_at	AFFX-r2-Sc-URA3-5_at	AFFX-r2-Sc-URA3-M_at
1_202_pos_48	1_202_pos_48	1769371_at	1769428_at	1769568_at	1770142_at	1770221_at	1770340_at	1770352_at	1770448_at	1770696_at	1771172_at	1771215_at	1771246_at	1771402_at	1771881_at	1771956_at	1772255_at	1772317_at	1773307_at	1773695_at	1773727_at	1773888_at	1774157_at	1774365_at	1774442_at	1775083_at	1775462_at	1775518_at	1775626_at	1775948_at	1776610_at	1776877_at	1777034_at	1777388_at	1777563_at	1777854_at	1778359_at	1778594_at	1778791_at	1778906_at	1778929_at	1779018_at	1779309_at	1779892_at	1779946_at	1780093_at	AFFX-r2-Sc-URA3-3_at	AFFX-r2-Sc-URA3-5_at	AFFX-r2-Sc-URA3-M_at
1_202_neg_46	1_202_neg_46	1769342_at	1769851_at	1769943_at	1770082_at	1770319_at	1770383_at	1770402_at	1770440_at	1770455_at	1770730_at	1770962_at	1771081_at	1771214_at	1772033_at	1772700_at	1772915_at	1773498_at	1773870_at	1774134_at	1774512_at	1774859_at	1775020_at	1775199_at	1775276_at	1775307_at	1775347_at	1775517_at	1775663_at	1775859_at	1775928_at	1775974_at	1776084_at	1776841_at	1776948_at	1777374_at	1777603_at	1777630_at	1777721_at	1778035_at	1778144_at	1779304_at	1779317_at	1779468_at	1779549_at	1779654_s_at	1779675_at
1_203_pos_62	1_203_pos_62	1769342_at	1769371_at	1769455_at	1769568_at	1769851_at	1769943_at	1770221_at	1770383_at	1770448_at	1770455_at	1770518_at	1770532_at	1771172_at	1771246_at	1771816_at	1771863_at	1771956_at	1772103_at	1772255_at	1772375_at	1772384_at	1772398_at	1773272_at	1773307_at	1773765_at	1773884_at	1773926_at	1773952_at	1774012_at	1774122_at	1774226_at	1774512_at	1774813_at	1774859_at	1775083_at	1775518_at	1775526_at	1775626_at	1775847_at	1775859_at	1776084_at	1776633_at	1776841_at	1776896_at	1777097_at	1777630_at	1777721_at	1777854_at	1778035_at	1778120_at	1778412_at	1778594_at	1778702_at	1778791_at	1778809_at	1778929_at	1779018_at	1779468_at	1779643_at	1779654_s_at	1779682_at	1779946_at
1_203_neg_58	1_203_neg_58	1770142_at	1770319_at	1770340_at	1770352_at	1770730_at	1770962_at	1771081_at	1771176_at	1771214_at	1771346_at	1771402_at	1771881_at	1772287_at	1773117_at	1773540_at	1773695_at	1773727_at	1773888_at	1774010_at	1774157_at	1774204_at	1774806_at	1774844_at	1775020_at	1775199_at	1775307_at	1775347_at	1775462_at	1775480_at	1775517_at	1775663_at	1775928_at	1775948_at	1776272_at	1776401_at	1776596_at	1776610_at	1776948_at	1777388_at	1777603_at	1778142_at	1778194_at	1778335_at	1778359_at	1778503_at	1778568_at	1778654_at	1778906_at	1779309_at	1779317_at	1779549_at	1779597_at	1779675_at	1779712_at	1780093_at	AFFX-r2-Sc-URA3-3_at	AFFX-r2-Sc-URA3-5_at	AFFX-r2-Sc-URA3-M_at
1_204_pos_27	1_204_pos_27	1769428_at	1769943_at	1770116_at	1770455_at	1771108_at	1771935_at	1772398_at	1772694_at	1773034_at	1773483_at	1774373_at	1774526_at	1774780_at	1774988_at	1775307_at	1775436_at	1776857_at	1777112_at	1777268_at	1777617_at	1777630_at	1778035_at	1778279_at	1779014_at	1779017_at	1779483_at	1779746_at
1_204_neg_23	1_204_neg_23	1769395_at	1769875_at	1770532_at	1770727_at	1771206_at	1771219_at	1771278_at	1771510_at	1771817_at	1772054_at	1772148_at	1773342_at	1774226_at	1774840_at	1775673_at	1775974_at	1776825_at	1777455_at	1778142_at	1778503_at	1778655_at	1778801_at	1779004_at
1_205_pos_66	1_205_pos_66	1769455_at	1769943_at	1769967_at	1770087_at	1770279_at	1770518_at	1770659_at	1770696_at	1770730_at	1771143_at	1771151_at	1771353_at	1771402_at	1771557_at	1771703_at	1771816_at	1771863_at	1772003_at	1772148_at	1772199_at	1772384_at	1772398_at	1772674_at	1772694_at	1773170_at	1773230_at	1773750_at	1773765_at	1773863_at	1773870_at	1773900_at	1773926_at	1773961_at	1774025_at	1774122_at	1774241_at	1774489_at	1774495_at	1774777_at	1774801_at	1775218_at	1775436_at	1775467_at	1775666_at	1775729_at	1776058_at	1776122_at	1776477_at	1776650_at	1776877_at	1776948_at	1777034_at	1777556_at	1777603_at	1777630_at	1778035_at	1778144_at	1778198_at	1778282_at	1778359_at	1778801_at	1778809_at	1779275_at	1779389_at	1779549_at	1779643_at
1_205_neg_69	1_205_neg_69	1769342_at	1769428_at	1769587_at	1769683_at	1769845_at	1770221_at	1770440_at	1770455_at	1770565_at	1771051_at	1771176_at	1771692_at	1771915_at	1772222_at	1772223_at	1772338_at	1772625_at	1772915_at	1772999_at	1773703_at	1773884_at	1773903_at	1774011_at	1774012_at	1774057_at	1774157_at	1774290_at	1774340_at	1774373_at	1774445_at	1774593_at	1774715_at	1774806_at	1774937_at	1775276_at	1775388_at	1775473_at	1775518_at	1775673_at	1775873_at	1775974_at	1776401_at	1776596_at	1776610_at	1776664_at	1777097_at	1777196_at	1777237_at	1777344_at	1777752_at	1778142_at	1778194_at	1778260_at	1778335_at	1778503_at	1778568_at	1778604_at	1778954_at	1778996_at	1779000_at	1779304_at	1779482_at	1779483_at	1779660_at	1780059_at	AFFX-r2-Sc-TDH1-3_at	AFFX-r2-Sc-TDH1-5_at	AFFX-r2-Sc-TDH1-M_at	AFFX-r2-Sc-TDH1-M_s_at
1_206_pos_35	1_206_pos_35	1769943_at	1770167_at	1770455_at	1770659_at	1771143_at	1771176_at	1771703_at	1772375_at	1772398_at	1772549_at	1772674_at	1773457_at	1773498_at	1773765_at	1773884_at	1774011_at	1774057_at	1774157_at	1774340_at	1774715_at	1775976_at	1776477_at	1776610_at	1776998_at	1777034_at	1777097_at	1778035_at	1778194_at	1778412_at	1778568_at	1778816_at	1779150_at	1779389_at	1779643_at	1779682_at
1_206_neg_34	1_206_neg_34	1769342_at	1769455_at	1770352_at	1770440_at	1770506_at	1770518_at	1771215_at	1771863_at	1771915_at	1772223_at	1772338_at	1772384_at	1773117_at	1773540_at	1773926_at	1774290_at	1774365_at	1774495_at	1774844_at	1775480_at	1775673_at	1775873_at	1776596_at	1776664_at	1777196_at	1777630_at	1778142_at	1778503_at	1778654_at	1778809_at	1779304_at	1779309_at	1779597_at	1779660_at
1_207_pos_57	1_207_pos_57	1769428_at	1769510_at	1769691_at	1769828_at	1769845_at	1769943_at	1770455_at	1770540_at	1770696_at	1770730_at	1770767_at	1771108_at	1771151_at	1771353_at	1771402_at	1771569_at	1771703_at	1771816_at	1772010_at	1772338_at	1773170_at	1773203_at	1773498_at	1773600_at	1773703_at	1773750_at	1773765_at	1773870_at	1773900_at	1774025_at	1774122_at	1774241_at	1774373_at	1774376_at	1774604_at	1775626_at	1775673_at	1776171_at	1776477_at	1776650_at	1776664_at	1776877_at	1776948_at	1777034_at	1777603_at	1777854_at	1778035_at	1778144_at	1778359_at	1778563_at	1778594_at	1778857_at	1778996_at	1779018_at	1779031_at	1779549_at	1779643_at
1_207_neg_50	1_207_neg_50	1769342_at	1769683_at	1770027_at	1770440_at	1770451_at	1770565_at	1771143_at	1771215_at	1771271_at	1771915_at	1771935_at	1772019_at	1772148_at	1772398_at	1772625_at	1772694_at	1772915_at	1773230_at	1774290_at	1774365_at	1774780_at	1774801_at	1774806_at	1774930_at	1775020_at	1775276_at	1775384_at	1775436_at	1775473_at	1775518_at	1775666_at	1775974_at	1776401_at	1776528_at	1776596_at	1776603_at	1776768_at	1776825_at	1776961_at	1777196_at	1777344_at	1777556_at	1778198_at	1778335_at	1778479_at	1778801_at	1779000_at	1779304_at	1779482_at	1780059_at
1_208_pos_56	1_208_pos_56	1769428_at	1769462_at	1769691_at	1770319_at	1770383_at	1770402_at	1770440_at	1770532_at	1770540_at	1770767_at	1771179_at	1771692_at	1771695_at	1772199_at	1772398_at	1772549_at	1772694_at	1772700_at	1773457_at	1773498_at	1773515_at	1773600_at	1773727_at	1773870_at	1773888_at	1774122_at	1774226_at	1774739_at	1774937_at	1775347_at	1775436_at	1775479_at	1775480_at	1775518_at	1775663_at	1775974_at	1776171_at	1776998_at	1777237_at	1777388_at	1777617_at	1777630_at	1777721_at	1777752_at	1777816_at	1778144_at	1778335_at	1778412_at	1778563_at	1778816_at	1778857_at	1779017_at	1779031_at	1779412_at	1779549_at	1779597_at
1_208_neg_57	1_208_neg_57	1769342_at	1769683_at	1769943_at	1770279_at	1770455_at	1770659_at	1770730_at	1770820_at	1771051_at	1771081_at	1771143_at	1771215_at	1771402_at	1771703_at	1771816_at	1771881_at	1772003_at	1772019_at	1772054_at	1772625_at	1772674_at	1772915_at	1774012_at	1774157_at	1774241_at	1774365_at	1774495_at	1774806_at	1774859_at	1774930_at	1774988_at	1775276_at	1775673_at	1775859_at	1775928_at	1775948_at	1776058_at	1776084_at	1776401_at	1776477_at	1776596_at	1776610_at	1776650_at	1776948_at	1777034_at	1777603_at	1778035_at	1778120_at	1778359_at	1778479_at	1778929_at	1779304_at	1779389_at	1779552_at	1779654_s_at	1779892_at	1780201_at
1_209_pos_57	1_209_pos_57	1769428_at	1769568_at	1769845_at	1769943_at	1770402_at	1770659_at	1770947_at	1770962_at	1771143_at	1771172_at	1771214_at	1771557_at	1771703_at	1771816_at	1771884_at	1772019_at	1772054_at	1772338_at	1772625_at	1772674_at	1772700_at	1772736_at	1773498_at	1773703_at	1773765_at	1774010_at	1774204_at	1774373_at	1774495_at	1774801_at	1774806_at	1774930_at	1774988_at	1775020_at	1775307_at	1775347_at	1775518_at	1775673_at	1775729_at	1776401_at	1776477_at	1776596_at	1776603_at	1776664_at	1776811_at	1777034_at	1777816_at	1778035_at	1778479_at	1778996_at	1779317_at	1779389_at	1779552_at	1779643_at	1779712_at	1779905_at	1779946_at
1_209_neg_65	1_209_neg_65	1769342_at	1769462_at	1769691_at	1770221_at	1770440_at	1770448_at	1770455_at	1770532_at	1770540_at	1770721_at	1770730_at	1770767_at	1771081_at	1771215_at	1771246_at	1771692_at	1771695_at	1771956_at	1772103_at	1772223_at	1772255_at	1772398_at	1772694_at	1773230_at	1773307_at	1773515_at	1773600_at	1773750_at	1774122_at	1774226_at	1774365_at	1774780_at	1774937_at	1775083_at	1775436_at	1775626_at	1775666_at	1775873_at	1775928_at	1775974_at	1776171_at	1776633_at	1776948_at	1777196_at	1777237_at	1777556_at	1777585_at	1777603_at	1777752_at	1777854_at	1778142_at	1778335_at	1778503_at	1778563_at	1778594_at	1778791_at	1778857_at	1778929_at	1779018_at	1779031_at	1779304_at	1779412_at	1779660_at	1779734_at	1779892_at
1_210_pos_51	1_210_pos_51	1769428_at	1769845_at	1770221_at	1770448_at	1770730_at	1771081_at	1771143_at	1771215_at	1771246_at	1771271_at	1772103_at	1772199_at	1772338_at	1773307_at	1773703_at	1773765_at	1773863_at	1774365_at	1774373_at	1774777_at	1774801_at	1774930_at	1775388_at	1775626_at	1775673_at	1775928_at	1775974_at	1776528_at	1776603_at	1776664_at	1776948_at	1776961_at	1777312_at	1777585_at	1777603_at	1777721_at	1777854_at	1778260_at	1778335_at	1778412_at	1778479_at	1778594_at	1778791_at	1778929_at	1778996_at	1779018_at	1779643_at	AFFX-r2-Sc-TDH1-3_at	AFFX-r2-Sc-TDH1-5_at	AFFX-r2-Sc-TDH1-M_at	AFFX-r2-Sc-TDH1-M_s_at
1_210_neg_51	1_210_neg_51	1769342_at	1769510_at	1769828_at	1770027_at	1770319_at	1770440_at	1770455_at	1770767_at	1770962_at	1771051_at	1771214_at	1771402_at	1771816_at	1771884_at	1772010_at	1772148_at	1772398_at	1772562_at	1772694_at	1772700_at	1772915_at	1773230_at	1773600_at	1773903_at	1774010_at	1774241_at	1774376_at	1774495_at	1774604_at	1774780_at	1774988_at	1775020_at	1775276_at	1775307_at	1775347_at	1775436_at	1775518_at	1775663_at	1775666_at	1776058_at	1776650_at	1777196_at	1777374_at	1777556_at	1778120_at	1778142_at	1778359_at	1778503_at	1778604_at	1779031_at	1779304_at
1_212_pos_35	1_212_pos_35	1769510_at	1769943_at	1770383_at	1770532_at	1771143_at	1771179_at	1771215_at	1771289_at	1771557_at	1772019_at	1772103_at	1773600_at	1773765_at	1774226_at	1774365_at	1774376_at	1774806_at	1775020_at	1775729_at	1775974_at	1776401_at	1776596_at	1776633_at	1776811_at	1777034_at	1777721_at	1778035_at	1778316_at	1778335_at	1778412_at	1778479_at	1778929_at	1779031_at	1779643_at	1779892_at
1_212_neg_60	1_212_neg_60	1769462_at	1769691_at	1770319_at	1770402_at	1770440_at	1770455_at	1770540_at	1770696_at	1770767_at	1770820_at	1771246_at	1771271_at	1771402_at	1771695_at	1771816_at	1771956_at	1772255_at	1772700_at	1772915_at	1773117_at	1773498_at	1773515_at	1773727_at	1773750_at	1773870_at	1774010_at	1774122_at	1774204_at	1774241_at	1774495_at	1774801_at	1774930_at	1774988_at	1775083_at	1775276_at	1775307_at	1775626_at	1775663_at	1776058_at	1776171_at	1776528_at	1776650_at	1776877_at	1776961_at	1777196_at	1777388_at	1777854_at	1778120_at	1778144_at	1778359_at	1778563_at	1778594_at	1778791_at	1778906_at	1779018_at	1779304_at	1779412_at	1779712_at	1779734_at	1780201_at
1_213_pos_58	1_213_pos_58	1769943_at	1770221_at	1770319_at	1770402_at	1770448_at	1770451_at	1770659_at	1770721_at	1770730_at	1771051_at	1771143_at	1771246_at	1771915_at	1771956_at	1772019_at	1772255_at	1772625_at	1772674_at	1772700_at	1773307_at	1773498_at	1773600_at	1774010_at	1774204_at	1774290_at	1774705_at	1774806_at	1774988_at	1775083_at	1775307_at	1775384_at	1775626_at	1775663_at	1776401_at	1776596_at	1776603_at	1776811_at	1776948_at	1777034_at	1777563_at	1777585_at	1777603_at	1777854_at	1778035_at	1778479_at	1778594_at	1778791_at	1778929_at	1779018_at	1779031_at	1779309_at	1779389_at	1779482_at	1779552_at	1779712_at	1779734_at	1779922_at	1780059_at
1_213_neg_48	1_213_neg_48	1769462_at	1769691_at	1770532_at	1770540_at	1770696_at	1770767_at	1770962_at	1771081_at	1771151_at	1771214_at	1771215_at	1771353_at	1771569_at	1771692_at	1771695_at	1771884_at	1772103_at	1772736_at	1773515_at	1773750_at	1773870_at	1773900_at	1774025_at	1774122_at	1774126_at	1774176_at	1774226_at	1774365_at	1774801_at	1774930_at	1774937_at	1775020_at	1775347_at	1775518_at	1775928_at	1776171_at	1776633_at	1776877_at	1777196_at	1777237_at	1777752_at	1778144_at	1778189_at	1778563_at	1778857_at	1779412_at	1779549_at	1779892_at
1_214_pos_24	1_214_pos_24	1769342_at	1769587_at	1769943_at	1770518_at	1771703_at	1771863_at	1772384_at	1772549_at	1772915_at	1773457_at	1773884_at	1774157_at	1774593_at	1775276_at	1776019_at	1776477_at	1776610_at	1776998_at	1777097_at	1778035_at	1778673_at	1778816_at	1779304_at	1779682_at
1_214_neg_14	1_214_neg_14	1769642_at	1770440_at	1771557_at	1772199_at	1772615_at	1772939_at	1773117_at	1774495_at	1775295_at	1775729_at	1775876_at	1776667_at	1777566_s_at	1777630_at
1_215_pos_53	1_215_pos_53	1769462_at	1770440_at	1771061_at	1771143_at	1771405_at	1771557_at	1771695_at	1771816_at	1772199_at	1772223_at	1772398_at	1772625_at	1772882_at	1772920_at	1773117_at	1773515_at	1773540_at	1773600_at	1773863_at	1773884_at	1774126_at	1774425_at	1774739_at	1774777_at	1774844_at	1775044_at	1775467_at	1775648_at	1775673_at	1775729_at	1775873_at	1775974_at	1776019_at	1776022_at	1776058_at	1776122_at	1776811_at	1777080_at	1777097_at	1777456_at	1778120_at	1778245_at	1778282_at	1778316_at	1778673_at	1779031_at	1779238_at	1779275_at	1779412_at	1779489_at	1779660_at	1779682_at	1779767_at
1_215_neg_60	1_215_neg_60	1769342_at	1769587_at	1769683_at	1769691_at	1769857_at	1769870_at	1769943_at	1770279_at	1770352_at	1770571_at	1770659_at	1770767_at	1770820_at	1771051_at	1771179_at	1771703_at	1772003_at	1772148_at	1772222_at	1772287_at	1772549_at	1772674_at	1772915_at	1773457_at	1773750_at	1773903_at	1774010_at	1774081_at	1774241_at	1774489_at	1774495_at	1774593_at	1774801_at	1774930_at	1774988_at	1775276_at	1775445_at	1775876_at	1776080_at	1776171_at	1776477_at	1776650_at	1776667_at	1776717_at	1776998_at	1777034_at	1777196_at	1777721_at	1778035_at	1778335_at	1778412_at	1778563_at	1778604_at	1778808_at	1778816_at	1778954_at	1779304_at	1779309_at	1779389_at	1780201_at
1_216_pos_62	1_216_pos_62	1770279_at	1770383_at	1770440_at	1770455_at	1770659_at	1770696_at	1770820_at	1771051_at	1771081_at	1771179_at	1771557_at	1771881_at	1771956_at	1772003_at	1772199_at	1772223_at	1772674_at	1772920_at	1773117_at	1773272_at	1773540_at	1773884_at	1773952_at	1774010_at	1774012_at	1774157_at	1774241_at	1774425_at	1774495_at	1774813_at	1774844_at	1774859_at	1774988_at	1775083_at	1775307_at	1775467_at	1775648_at	1775729_at	1775744_at	1775873_at	1775928_at	1775948_at	1776019_at	1776022_at	1776084_at	1776610_at	1776650_at	1776877_at	1777034_at	1777080_at	1777097_at	1777456_at	1777721_at	1778335_at	1778673_at	1779389_at	1779489_at	1779654_s_at	1779660_at	1779682_at	1779712_at	1780201_at
1_216_neg_47	1_216_neg_47	1769342_at	1769587_at	1769851_at	1769870_at	1769943_at	1770352_at	1771289_at	1771405_at	1771703_at	1771816_at	1772103_at	1772255_at	1772287_at	1772549_at	1773457_at	1774593_at	1774739_at	1775445_at	1775479_at	1775876_at	1775974_at	1776058_at	1776080_at	1776272_at	1776477_at	1776596_at	1776667_at	1776998_at	1777630_at	1778018_at	1778035_at	1778120_at	1778290_at	1778412_at	1778654_at	1778816_at	1778857_at	1778929_at	1779304_at	1779309_at	1779478_at	1779483_at	1779597_at	1779767_at	1779946_at	1780155_at	RPTR-Sc-AF298789-1_s_at
1_217_pos_47	1_217_pos_47	1769462_at	1769870_at	1770440_at	1770947_at	1771143_at	1771557_at	1772199_at	1772338_at	1772408_at	1772694_at	1772882_at	1772999_at	1773117_at	1773565_at	1773765_at	1773870_at	1773875_at	1773903_at	1774011_at	1774057_at	1774340_at	1774445_at	1774715_at	1774780_at	1775388_at	1775436_at	1775467_at	1775729_at	1775974_at	1776122_at	1776664_at	1776717_at	1777286_s_at	1778144_at	1778260_at	1778604_at	1778954_at	1779097_at	1779483_at	1779615_at	1779643_at	1779905_at	1779985_at	AFFX-r2-Sc-TDH1-3_at	AFFX-r2-Sc-TDH1-5_at	AFFX-r2-Sc-TDH1-M_at	AFFX-r2-Sc-TDH1-M_s_at
1_217_neg_46	1_217_neg_46	1769342_at	1769587_at	1769683_at	1769691_at	1770279_at	1770571_at	1770659_at	1771051_at	1771081_at	1771695_at	1771703_at	1771884_at	1772003_at	1772222_at	1772398_at	1772674_at	1772915_at	1772920_at	1773515_at	1773863_at	1774152_at	1774373_at	1774593_at	1774777_at	1774806_at	1775276_at	1775648_at	1775673_at	1775928_at	1776171_at	1776401_at	1776427_at	1776477_at	1776596_at	1776768_at	1778018_at	1778142_at	1778290_at	1778335_at	1778503_at	1778563_at	1779275_at	1779304_at	1779389_at	1779412_at	1779775_at
1_218_pos_40	1_218_pos_40	1769339_at	1769462_at	1769943_at	1770440_at	1770455_at	1770721_at	1770947_at	1770962_at	1771214_at	1771557_at	1772255_at	1772287_at	1772694_at	1772870_at	1772920_at	1773498_at	1773765_at	1773870_at	1773903_at	1774176_at	1774495_at	1775020_at	1775436_at	1775648_at	1775729_at	1776019_at	1777563_at	1777603_at	1778035_at	1778144_at	1778156_at	1778189_at	1778604_at	1778673_at	1778929_at	1779309_at	1779549_at	1779643_at	1779905_at	1779946_at
1_218_neg_47	1_218_neg_47	1769342_at	1769587_at	1769730_at	1769937_at	1770221_at	1770448_at	1770451_at	1771081_at	1771246_at	1771687_at	1771695_at	1771884_at	1772398_at	1772408_at	1772736_at	1773307_at	1773515_at	1773565_at	1773863_at	1773875_at	1774705_at	1774777_at	1774806_at	1774844_at	1775347_at	1775480_at	1775517_at	1775626_at	1775673_at	1775928_at	1776401_at	1776596_at	1776717_at	1777286_s_at	1777816_at	1777854_at	1778252_at	1778594_at	1778791_at	1779018_at	1779275_at	1779304_at	1779317_at	1779412_at	1779615_at	1779734_at	1779985_at
1_219_pos_37	1_219_pos_37	1769339_at	1770440_at	1770455_at	1770721_at	1770962_at	1771214_at	1771695_at	1772255_at	1772398_at	1772408_at	1772870_at	1773498_at	1773515_at	1773565_at	1773863_at	1773875_at	1774010_at	1774373_at	1774495_at	1774777_at	1775020_at	1775673_at	1776019_at	1776768_at	1777286_s_at	1777563_at	1778156_at	1778198_at	1778673_at	1778929_at	1779275_at	1779309_at	1779412_at	1779615_at	1779775_at	1779946_at	1779985_at
1_219_neg_57	1_219_neg_57	1769730_at	1769943_at	1770221_at	1770448_at	1770947_at	1771081_at	1771143_at	1771246_at	1771405_at	1771557_at	1771884_at	1771935_at	1772338_at	1772694_at	1772736_at	1772920_at	1772999_at	1773307_at	1773765_at	1773903_at	1774011_at	1774057_at	1774340_at	1774445_at	1774715_at	1774780_at	1774844_at	1775388_at	1775436_at	1775626_at	1775648_at	1775729_at	1775928_at	1775974_at	1776664_at	1777034_at	1777112_at	1777630_at	1777816_at	1777854_at	1778035_at	1778252_at	1778260_at	1778594_at	1778604_at	1778791_at	1778954_at	1779018_at	1779317_at	1779483_at	1779643_at	1779734_at	1779905_at	AFFX-r2-Sc-TDH1-3_at	AFFX-r2-Sc-TDH1-5_at	AFFX-r2-Sc-TDH1-M_at	AFFX-r2-Sc-TDH1-M_s_at
1_221_pos_50	1_221_pos_50	1769395_at	1770027_at	1770116_at	1770279_at	1770659_at	1770721_at	1771051_at	1771081_at	1771458_at	1771569_at	1771703_at	1771881_at	1771935_at	1771956_at	1772003_at	1772054_at	1772674_at	1772870_at	1773097_at	1773117_at	1773540_at	1773853_at	1774010_at	1774012_at	1774806_at	1774844_at	1775020_at	1775083_at	1775526_at	1775673_at	1775928_at	1775948_at	1775974_at	1776401_at	1776477_at	1776596_at	1776603_at	1776857_at	1777034_at	1777112_at	1777816_at	1778479_at	1778801_at	1779004_at	1779126_at	1779389_at	1779478_at	1779483_at	1779734_at	RPTR-Sc-AF298789-1_s_at
1_221_neg_54	1_221_neg_54	1769428_at	1769462_at	1769730_at	1769799_at	1770440_at	1770696_at	1770820_at	1770947_at	1771108_at	1771143_at	1771405_at	1771557_at	1771591_at	1771884_at	1772019_at	1772148_at	1772287_at	1772549_at	1772625_at	1772694_at	1772736_at	1773457_at	1773870_at	1774241_at	1774373_at	1774512_at	1774988_at	1775363_at	1775436_at	1775729_at	1775990_at	1776019_at	1776650_at	1776841_at	1776877_at	1776998_at	1777585_at	1777854_at	1778090_at	1778144_at	1778279_at	1778412_at	1778594_at	1778655_at	1778673_at	1778816_at	1778857_at	1778929_at	1779309_at	1779604_at	1779767_at	1779905_at	1779946_at	1780201_at
1_222_pos_51	1_222_pos_51	1769339_at	1769462_at	1769683_at	1769691_at	1769730_at	1769870_at	1770116_at	1770440_at	1770455_at	1770532_at	1771569_at	1771881_at	1771884_at	1771935_at	1772255_at	1772287_at	1772562_at	1772736_at	1773097_at	1773498_at	1773853_at	1774010_at	1774226_at	1774495_at	1775517_at	1775526_at	1775744_at	1775948_at	1776171_at	1776603_at	1776857_at	1777112_at	1777344_at	1777563_at	1777585_at	1777603_at	1777854_at	1778156_at	1778245_at	1778412_at	1778479_at	1778563_at	1778594_at	1778801_at	1778929_at	1779000_at	1779126_at	1779309_at	1779483_at	1779675_at	1779946_at
1_222_neg_43	1_222_neg_43	1769428_at	1769587_at	1769799_at	1770082_at	1770221_at	1770571_at	1770696_at	1770721_at	1771081_at	1771108_at	1771143_at	1771289_at	1771405_at	1771956_at	1772019_at	1772222_at	1772625_at	1772870_at	1773117_at	1773900_at	1773903_at	1774844_at	1774988_at	1775020_at	1775083_at	1775347_at	1775479_at	1775480_at	1775928_at	1775974_at	1775990_at	1776272_at	1776523_at	1776799_at	1776877_at	1777034_at	1777816_at	1778090_at	1778316_at	1779317_at	1779734_at	1779767_at	1780155_at
1_223_pos_41	1_223_pos_41	1769587_at	1769609_at	1769870_at	1770440_at	1770451_at	1770571_at	1771401_at	1771510_at	1771695_at	1771817_at	1772019_at	1772223_at	1772255_at	1772398_at	1773230_at	1773515_at	1773863_at	1773903_at	1774010_at	1774373_at	1774495_at	1774777_at	1774806_at	1775648_at	1775666_at	1775673_at	1775873_at	1776401_at	1776596_at	1776768_at	1777344_at	1777556_at	1778198_at	1778604_at	1778801_at	1778809_at	1778954_at	1779000_at	1779412_at	1779660_at	1779775_at
1_223_neg_47	1_223_neg_47	1769943_at	1770279_at	1770518_at	1770947_at	1771405_at	1771557_at	1772148_at	1772338_at	1772384_at	1772694_at	1772999_at	1773117_at	1773483_at	1773765_at	1773870_at	1774011_at	1774057_at	1774176_at	1774340_at	1774445_at	1774715_at	1774780_at	1774930_at	1775388_at	1775436_at	1775729_at	1776664_at	1776825_at	1777034_at	1778035_at	1778142_at	1778144_at	1778189_at	1778260_at	1778503_at	1779004_at	1779014_at	1779275_at	1779483_at	1779643_at	1779767_at	1779905_at	1780155_at	AFFX-r2-Sc-TDH1-3_at	AFFX-r2-Sc-TDH1-5_at	AFFX-r2-Sc-TDH1-M_at	AFFX-r2-Sc-TDH1-M_s_at
1_224_pos_47	1_224_pos_47	1769462_at	1769683_at	1769870_at	1770352_at	1770440_at	1770727_at	1771081_at	1771278_at	1771313_at	1771956_at	1772019_at	1772287_at	1772549_at	1773457_at	1774010_at	1774134_at	1774241_at	1774489_at	1774495_at	1774512_at	1774988_at	1775044_at	1775083_at	1775445_at	1775928_at	1776080_at	1776122_at	1776650_at	1776998_at	1777344_at	1777816_at	1778078_at	1778245_at	1778412_at	1778479_at	1778654_at	1778702_at	1778784_at	1778816_at	1778857_at	1779000_at	1779309_at	1779482_at	1779734_at	1779769_at	1779944_at	1780059_at
1_224_neg_48	1_224_neg_48	1769587_at	1769799_at	1770279_at	1770571_at	1770659_at	1770696_at	1771051_at	1771405_at	1771569_at	1771703_at	1772003_at	1772222_at	1772255_at	1772674_at	1773117_at	1773540_at	1773884_at	1773900_at	1773903_at	1774012_at	1774739_at	1774844_at	1775480_at	1775517_at	1775974_at	1776477_at	1776877_at	1777034_at	1777080_at	1777097_at	1777456_at	1777585_at	1777854_at	1778090_at	1778252_at	1778282_at	1778316_at	1778594_at	1778604_at	1778929_at	1779389_at	1779675_at	1779682_at	1779767_at	1779946_at	1780004_at	1780155_at	RPTR-Sc-AF298789-1_s_at
1_225_pos_7	1_225_pos_7	1769684_at	1770315_at	1771236_at	1772470_at	1774151_at	1778950_at	1779402_at
1_225_neg_8	1_225_neg_8	1771619_at	1772654_at	1773141_at	1773176_at	1774860_at	1775978_at	1776154_at	1780122_at
1_226_pos_71	1_226_pos_71	1769342_at	1769691_at	1769799_at	1769857_at	1769937_at	1769943_at	1770279_at	1770451_at	1770659_at	1770721_at	1771051_at	1771313_at	1771405_at	1771569_at	1771687_at	1771703_at	1772003_at	1772398_at	1772674_at	1772915_at	1773117_at	1773540_at	1773884_at	1773903_at	1774012_at	1774081_at	1774593_at	1774705_at	1774739_at	1774806_at	1774844_at	1775199_at	1775276_at	1775347_at	1775480_at	1775517_at	1775974_at	1776122_at	1776171_at	1776401_at	1776477_at	1776523_at	1776596_at	1776799_at	1777034_at	1777097_at	1777456_at	1777585_at	1777854_at	1778018_at	1778035_at	1778078_at	1778090_at	1778245_at	1778252_at	1778290_at	1778563_at	1778594_at	1778784_at	1778808_at	1778929_at	1779304_at	1779389_at	1779675_at	1779767_at	1779769_at	1779922_at	1779944_at	1779946_at	1780004_at	1780155_at
1_226_neg_48	1_226_neg_48	1769462_at	1769587_at	1769870_at	1770087_at	1770440_at	1770455_at	1770571_at	1770947_at	1771061_at	1771081_at	1771143_at	1771557_at	1771884_at	1771956_at	1772019_at	1772199_at	1772222_at	1772287_at	1772549_at	1772882_at	1773457_at	1773765_at	1773870_at	1774010_at	1774126_at	1774176_at	1774495_at	1774988_at	1775044_at	1775083_at	1775729_at	1775847_at	1775928_at	1776998_at	1777563_at	1777603_at	1777816_at	1778144_at	1778156_at	1778189_at	1778412_at	1778702_at	1778816_at	1779238_at	1779309_at	1779483_at	1779643_at	1779905_at
1_227_pos_58	1_227_pos_58	1769609_at	1769683_at	1769799_at	1769955_at	1770532_at	1770659_at	1770696_at	1771108_at	1771346_at	1771401_at	1771569_at	1771703_at	1771816_at	1771881_at	1771884_at	1771956_at	1772287_at	1772625_at	1772674_at	1772694_at	1773750_at	1774010_at	1774012_at	1774134_at	1774176_at	1774226_at	1774373_at	1774495_at	1775083_at	1775384_at	1775436_at	1775744_at	1775948_at	1775974_at	1775990_at	1775992_at	1776304_at	1776477_at	1776877_at	1777344_at	1777563_at	1777617_at	1777816_at	1778090_at	1778189_at	1778245_at	1778316_at	1778412_at	1778702_at	1779000_at	1779017_at	1779304_at	1779309_at	1779389_at	1779482_at	1779746_at	1780059_at	RPTR-Sc-AF298789-1_s_at
1_227_neg_60	1_227_neg_60	1769587_at	1769691_at	1769870_at	1770116_at	1770440_at	1770571_at	1770727_at	1770820_at	1771151_at	1771278_at	1771353_at	1771405_at	1771692_at	1771935_at	1772019_at	1772222_at	1772882_at	1773097_at	1773117_at	1773853_at	1773863_at	1773900_at	1774122_at	1774241_at	1774512_at	1774777_at	1774937_at	1774988_at	1775199_at	1775517_at	1776171_at	1776650_at	1776841_at	1776857_at	1777112_at	1777156_at	1777237_at	1777585_at	1777752_at	1777854_at	1778018_at	1778252_at	1778282_at	1778290_at	1778335_at	1778563_at	1778594_at	1778801_at	1778857_at	1778929_at	1779004_at	1779126_at	1779483_at	1779604_at	1779675_at	1779767_at	1779946_at	1780004_at	1780155_at	1780201_at
1_229_pos_40	1_229_pos_40	1769609_at	1770027_at	1770116_at	1770279_at	1770696_at	1770947_at	1771401_at	1771405_at	1771884_at	1771935_at	1771956_at	1772003_at	1772054_at	1772470_at	1772625_at	1772952_at	1773870_at	1774176_at	1774241_at	1774512_at	1774593_at	1775083_at	1776457_at	1776650_at	1776857_at	1776877_at	1777112_at	1777196_at	1777749_at	1778091_at	1778144_at	1778189_at	1778245_at	1778316_at	1778801_at	1779304_at	1779483_at	1779767_at	1779905_at	1780155_at
1_229_neg_37	1_229_neg_37	1769395_at	1769428_at	1769587_at	1769870_at	1770451_at	1770571_at	1770727_at	1771061_at	1771108_at	1771278_at	1771510_at	1771817_at	1772148_at	1772882_at	1773483_at	1773524_at	1774010_at	1774705_at	1774806_at	1775044_at	1775363_at	1775517_at	1775974_at	1776171_at	1776401_at	1776596_at	1776825_at	1777617_at	1777854_at	1778479_at	1778594_at	1779004_at	1779014_at	1779017_at	1779238_at	1779946_at	RPTR-Sc-AF298789-1_s_at
1_230_pos_68	1_230_pos_68	1769342_at	1769462_at	1769730_at	1770116_at	1770279_at	1770440_at	1770455_at	1771313_at	1771405_at	1771510_at	1771569_at	1771817_at	1771884_at	1771935_at	1771956_at	1772003_at	1772255_at	1772287_at	1772398_at	1772625_at	1772736_at	1772915_at	1773483_at	1773498_at	1773524_at	1773863_at	1773870_at	1773900_at	1773903_at	1774152_at	1774157_at	1774176_at	1774241_at	1774593_at	1774777_at	1775083_at	1775276_at	1775363_at	1775384_at	1775473_at	1775673_at	1776346_at	1776610_at	1776650_at	1776857_at	1777112_at	1777196_at	1777563_at	1777603_at	1778018_at	1778144_at	1778156_at	1778189_at	1778245_at	1778290_at	1778316_at	1778335_at	1778702_at	1778801_at	1779014_at	1779304_at	1779309_at	1779483_at	1779552_at	1779767_at	1779769_at	1779775_at	1780155_at
1_230_neg_77	1_230_neg_77	1769428_at	1769587_at	1769683_at	1769691_at	1769799_at	1769870_at	1769937_at	1770451_at	1770532_at	1770571_at	1770659_at	1770721_at	1771061_at	1771081_at	1771108_at	1771151_at	1771353_at	1771687_at	1771703_at	1772019_at	1772199_at	1772222_at	1772674_at	1772694_at	1772882_at	1772952_at	1773765_at	1774010_at	1774226_at	1774489_at	1774495_at	1774705_at	1774739_at	1774806_at	1775044_at	1775199_at	1775347_at	1775436_at	1775517_at	1775518_at	1775626_at	1775744_at	1775928_at	1775974_at	1776171_at	1776401_at	1776457_at	1776477_at	1776596_at	1776633_at	1777344_at	1777585_at	1777630_at	1777749_at	1777854_at	1778090_at	1778091_at	1778142_at	1778252_at	1778412_at	1778503_at	1778563_at	1778594_at	1778857_at	1779000_at	1779018_at	1779112_at	1779238_at	1779389_at	1779482_at	1779643_at	1779675_at	1779734_at	1779946_at	1780004_at	1780059_at	RPTR-Sc-AF298789-1_s_at
1_231_pos_40	1_231_pos_40	1769683_at	1769799_at	1770659_at	1770696_at	1771703_at	1771935_at	1772019_at	1772674_at	1773483_at	1773870_at	1774010_at	1774152_at	1774176_at	1774512_at	1774739_at	1775044_at	1775363_at	1775473_at	1775744_at	1775974_at	1776346_at	1776477_at	1776877_at	1777112_at	1777344_at	1777585_at	1777854_at	1778090_at	1778144_at	1778189_at	1778252_at	1778316_at	1778594_at	1778801_at	1778857_at	1779000_at	1779014_at	1779389_at	1779483_at	1780004_at
1_231_neg_42	1_231_neg_42	1769870_at	1770279_at	1770440_at	1770451_at	1770727_at	1771108_at	1771278_at	1771405_at	1771569_at	1771881_at	1771956_at	1772003_at	1772033_at	1772952_at	1773425_at	1773900_at	1773961_at	1774134_at	1774257_at	1774373_at	1774489_at	1774495_at	1774705_at	1774806_at	1775083_at	1775218_at	1775384_at	1775948_at	1775992_at	1776401_at	1776457_at	1776596_at	1777563_at	1777723_at	1778018_at	1778093_at	1778282_at	1778290_at	1779112_at	1779425_at	1779767_at	1780155_at
1_232_pos_43	1_232_pos_43	1769683_at	1769799_at	1770659_at	1770696_at	1771703_at	1771935_at	1772019_at	1772625_at	1772674_at	1773425_at	1773483_at	1773870_at	1773903_at	1774010_at	1774152_at	1774176_at	1774257_at	1774512_at	1774739_at	1775363_at	1775744_at	1775974_at	1776477_at	1776877_at	1777080_at	1777112_at	1777344_at	1777723_at	1778090_at	1778093_at	1778144_at	1778189_at	1778252_at	1778316_at	1778801_at	1778857_at	1779000_at	1779014_at	1779112_at	1779389_at	1779425_at	1779483_at	1780004_at
1_232_neg_34	1_232_neg_34	1769428_at	1769870_at	1770440_at	1770451_at	1770727_at	1771108_at	1771278_at	1771405_at	1771569_at	1771881_at	1772033_at	1772952_at	1773900_at	1773961_at	1774134_at	1774373_at	1774489_at	1774495_at	1774705_at	1774806_at	1775218_at	1775384_at	1775473_at	1775948_at	1775992_at	1776346_at	1776401_at	1776457_at	1776596_at	1777563_at	1778018_at	1778290_at	1779767_at	1780155_at
1_233_pos_48	1_233_pos_48	1769609_at	1769799_at	1769870_at	1769937_at	1770027_at	1770142_at	1770451_at	1770696_at	1771061_at	1771401_at	1771510_at	1771569_at	1771591_at	1771687_at	1771817_at	1771935_at	1772033_at	1772054_at	1772317_at	1773483_at	1773524_at	1774134_at	1774157_at	1774442_at	1774489_at	1774495_at	1774512_at	1774705_at	1774806_at	1774840_at	1775044_at	1775363_at	1775384_at	1775990_at	1776401_at	1776596_at	1776610_at	1776877_at	1777112_at	1778090_at	1778801_at	1779014_at	1779238_at	1779483_at	1779604_at	AFFX-r2-Sc-URA3-3_at	AFFX-r2-Sc-URA3-5_at	AFFX-r2-Sc-URA3-M_at
1_233_neg_45	1_233_neg_45	1769428_at	1769851_at	1770116_at	1770279_at	1770727_at	1771108_at	1771278_at	1771346_at	1771881_at	1771956_at	1772003_at	1772019_at	1772148_at	1772883_at	1772952_at	1773097_at	1773853_at	1773870_at	1774010_at	1774152_at	1774176_at	1774373_at	1774988_at	1775083_at	1775307_at	1775948_at	1775974_at	1776457_at	1776603_at	1776857_at	1777268_at	1777617_at	1777630_at	1777749_at	1778091_at	1778144_at	1778189_at	1778316_at	1778479_at	1778821_at	1779004_at	1779017_at	1779126_at	1779478_at	RPTR-Sc-AF298789-1_s_at
1_234_pos_44	1_234_pos_44	1769462_at	1769587_at	1769799_at	1769870_at	1770279_at	1770440_at	1770721_at	1771081_at	1771143_at	1771557_at	1772003_at	1772199_at	1772549_at	1772882_at	1773457_at	1774010_at	1774126_at	1774489_at	1774495_at	1775199_at	1775347_at	1775384_at	1775517_at	1775518_at	1775626_at	1775729_at	1775928_at	1776272_at	1776998_at	1777344_at	1777585_at	1777630_at	1777854_at	1778090_at	1778252_at	1778412_at	1778594_at	1778816_at	1779000_at	1779018_at	1779483_at	1779675_at	1779734_at	1780004_at
1_234_neg_48	1_234_neg_48	1769342_at	1769943_at	1770116_at	1770455_at	1770659_at	1770727_at	1771051_at	1771061_at	1771278_at	1771405_at	1771703_at	1771884_at	1771956_at	1772019_at	1772255_at	1772674_at	1773117_at	1773540_at	1773884_at	1773900_at	1774012_at	1774134_at	1774176_at	1774593_at	1774844_at	1775044_at	1775083_at	1776171_at	1776477_at	1776857_at	1777034_at	1777097_at	1777456_at	1777563_at	1777603_at	1778018_at	1778035_at	1778156_at	1778189_at	1778290_at	1778702_at	1778929_at	1779238_at	1779304_at	1779389_at	1779682_at	1779767_at	1780155_at
1_235_pos_44	1_235_pos_44	1769691_at	1769799_at	1769851_at	1769870_at	1770279_at	1770451_at	1770455_at	1771346_at	1771376_at	1771881_at	1771884_at	1771956_at	1772003_at	1772019_at	1772033_at	1772054_at	1772255_at	1772882_at	1773117_at	1773540_at	1774134_at	1774489_at	1774705_at	1774806_at	1774844_at	1775083_at	1775948_at	1775974_at	1775990_at	1776171_at	1776401_at	1776596_at	1777034_at	1777456_at	1777563_at	1777603_at	1777630_at	1778090_at	1778563_at	1778702_at	1779478_at	1779483_at	1779922_at	RPTR-Sc-AF298789-1_s_at
1_235_neg_58	1_235_neg_58	1769462_at	1769955_at	1770116_at	1770727_at	1770820_at	1771061_at	1771081_at	1771278_at	1771962_at	1772148_at	1772549_at	1772625_at	1773097_at	1773457_at	1773853_at	1773870_at	1774152_at	1774157_at	1774241_at	1774512_at	1774988_at	1775044_at	1775199_at	1775347_at	1775384_at	1775517_at	1775626_at	1775736_at	1775928_at	1775992_at	1776272_at	1776304_at	1776610_at	1776650_at	1776857_at	1776998_at	1777156_at	1777585_at	1777854_at	1778144_at	1778252_at	1778316_at	1778335_at	1778412_at	1778594_at	1778816_at	1779004_at	1779018_at	1779112_at	1779126_at	1779238_at	1779304_at	1779552_at	1779604_at	1779675_at	1779946_at	1780004_at	1780201_at
1_236_pos_57	1_236_pos_57	1769342_at	1769609_at	1769870_at	1770659_at	1770767_at	1770947_at	1771061_at	1771246_at	1771346_at	1771401_at	1771405_at	1771510_at	1771557_at	1771703_at	1771817_at	1771881_at	1771915_at	1772019_at	1772054_at	1772398_at	1772625_at	1772674_at	1772883_at	1773230_at	1773870_at	1773961_at	1774176_at	1774290_at	1774373_at	1774489_at	1774495_at	1774593_at	1775044_at	1775218_at	1775666_at	1775729_at	1775736_at	1775948_at	1776477_at	1777196_at	1777585_at	1777630_at	1777854_at	1778144_at	1778189_at	1778198_at	1778252_at	1778594_at	1778791_at	1778801_at	1779238_at	1779304_at	1779389_at	1779468_at	1779905_at	1780004_at	RPTR-Sc-AF298789-1_s_at
1_236_neg_58	1_236_neg_58	1769587_at	1769691_at	1769857_at	1769937_at	1769943_at	1770142_at	1770279_at	1770440_at	1770451_at	1771151_at	1771353_at	1771687_at	1771956_at	1772003_at	1772033_at	1772148_at	1772199_at	1772255_at	1772317_at	1772338_at	1772882_at	1773765_at	1773903_at	1774010_at	1774081_at	1774122_at	1774134_at	1774152_at	1774157_at	1774442_at	1774512_at	1774705_at	1774780_at	1774806_at	1774988_at	1775083_at	1775384_at	1776171_at	1776401_at	1776427_at	1776596_at	1776610_at	1776664_at	1776825_at	1777563_at	1778018_at	1778035_at	1778290_at	1778316_at	1778563_at	1778808_at	1779004_at	1779549_at	1779604_at	1779643_at	AFFX-r2-Sc-URA3-3_at	AFFX-r2-Sc-URA3-5_at	AFFX-r2-Sc-URA3-M_at
1_237_pos_66	1_237_pos_66	1769609_at	1769870_at	1769943_at	1769972_at	1770116_at	1770142_at	1770279_at	1770659_at	1770727_at	1771108_at	1771219_at	1771278_at	1771401_at	1771510_at	1771569_at	1771816_at	1771817_at	1771962_at	1772003_at	1772019_at	1772054_at	1772398_at	1772674_at	1772694_at	1773097_at	1773230_at	1773483_at	1773765_at	1773884_at	1774010_at	1774011_at	1774057_at	1774157_at	1774340_at	1774373_at	1774489_at	1774512_at	1774715_at	1774739_at	1774840_at	1774844_at	1775363_at	1775436_at	1775666_at	1775974_at	1776610_at	1776841_at	1776857_at	1777097_at	1777156_at	1777196_at	1777556_at	1777617_at	1778035_at	1778142_at	1778503_at	1779014_at	1779017_at	1779389_at	1779534_at	1779604_at	1779643_at	1779746_at	AFFX-r2-Sc-URA3-3_at	AFFX-r2-Sc-URA3-5_at	AFFX-r2-Sc-URA3-M_at
1_237_neg_48	1_237_neg_48	1769395_at	1769799_at	1769845_at	1769851_at	1770440_at	1771346_at	1771695_at	1771881_at	1771935_at	1772148_at	1772338_at	1772952_at	1773515_at	1773703_at	1773863_at	1774241_at	1774287_at	1774495_at	1774777_at	1774780_at	1774988_at	1775044_at	1775384_at	1775948_at	1775990_at	1776457_at	1776650_at	1776664_at	1776825_at	1777112_at	1777630_at	1777749_at	1777843_at	1778018_at	1778090_at	1778091_at	1778290_at	1778335_at	1778857_at	1778996_at	1779004_at	1779412_at	1779468_at	1779478_at	1779483_at	1779552_at	1779775_at	RPTR-Sc-AF298789-1_s_at
1_238_pos_54	1_238_pos_54	1769395_at	1769799_at	1769845_at	1769870_at	1770142_at	1770279_at	1771956_at	1772003_at	1772033_at	1772148_at	1772255_at	1772338_at	1772883_at	1772952_at	1773307_at	1773703_at	1773727_at	1773863_at	1773870_at	1773884_at	1774010_at	1774134_at	1774157_at	1774512_at	1774739_at	1774777_at	1774780_at	1774806_at	1774844_at	1775083_at	1775384_at	1775479_at	1775859_at	1775974_at	1776401_at	1776457_at	1776610_at	1776664_at	1776825_at	1777097_at	1777156_at	1777388_at	1777617_at	1777843_at	1778090_at	1778144_at	1778479_at	1778996_at	1779004_at	1779017_at	1779604_at	AFFX-r2-Sc-URA3-3_at	AFFX-r2-Sc-URA3-5_at	AFFX-r2-Sc-URA3-M_at
1_238_neg_60	1_238_neg_60	1769462_at	1769609_at	1769851_at	1769937_at	1770116_at	1770340_at	1770451_at	1770696_at	1770727_at	1771219_at	1771278_at	1771346_at	1771401_at	1771510_at	1771557_at	1771687_at	1771817_at	1771881_at	1772019_at	1772287_at	1772317_at	1772398_at	1772549_at	1773230_at	1773457_at	1773483_at	1774176_at	1774241_at	1774442_at	1774495_at	1774705_at	1774840_at	1774859_at	1774988_at	1775044_at	1775462_at	1775626_at	1775666_at	1775729_at	1775948_at	1776441_at	1776650_at	1776857_at	1776877_at	1776998_at	1777630_at	1778142_at	1778189_at	1778252_at	1778335_at	1778503_at	1778801_at	1778816_at	1779018_at	1779309_at	1779468_at	1779549_at	1780004_at	1780093_at	RPTR-Sc-AF298789-1_s_at
1_239_pos_69	1_239_pos_69	1769609_at	1769691_at	1769851_at	1769857_at	1769943_at	1769972_at	1770440_at	1771081_at	1771206_at	1771219_at	1771346_at	1771401_at	1771510_at	1771817_at	1771881_at	1772033_at	1772199_at	1772398_at	1772549_at	1772882_at	1772883_at	1773230_at	1773457_at	1773483_at	1773727_at	1773765_at	1774011_at	1774057_at	1774081_at	1774134_at	1774152_at	1774241_at	1774340_at	1774715_at	1774806_at	1774840_at	1774988_at	1775307_at	1775347_at	1775363_at	1775384_at	1775666_at	1775859_at	1775928_at	1775948_at	1776084_at	1776171_at	1776401_at	1776596_at	1776650_at	1776998_at	1777388_at	1778018_at	1778035_at	1778142_at	1778290_at	1778335_at	1778503_at	1778563_at	1778801_at	1778808_at	1778816_at	1778857_at	1779322_at	1779534_at	1779643_at	1779654_s_at	1779675_at	RPTR-Sc-AF298789-1_s_at
1_239_neg_62	1_239_neg_62	1769395_at	1769683_at	1769845_at	1769870_at	1769937_at	1770659_at	1770767_at	1770947_at	1771289_at	1771557_at	1771569_at	1771687_at	1771703_at	1771956_at	1772019_at	1772054_at	1772148_at	1772317_at	1772338_at	1772625_at	1772674_at	1772952_at	1773703_at	1773863_at	1773888_at	1774176_at	1774287_at	1774442_at	1774489_at	1774512_at	1774593_at	1774777_at	1774780_at	1774844_at	1775083_at	1775729_at	1775974_at	1776441_at	1776457_at	1776477_at	1776664_at	1776825_at	1777196_at	1777603_at	1777617_at	1777843_at	1778189_at	1778252_at	1778479_at	1778809_at	1778929_at	1778996_at	1779004_at	1779017_at	1779304_at	1779389_at	1779549_at	1779604_at	1779746_at	1779775_at	1779905_at	1780004_at
1_240_pos_9	1_240_pos_9	1771313_at	1773062_at	1774593_at	1776061_at	1778078_at	1778104_at	1779769_at	1779836_at	1779944_at
1_240_neg_13	1_240_neg_13	1769587_at	1769697_at	1770571_at	1771171_at	1772222_at	1772350_at	1772882_at	1774361_at	1775482_at	1775765_at	1776335_at	1778245_at	1778784_at
1_241_pos_61	1_241_pos_61	1769510_at	1769609_at	1769683_at	1769870_at	1770319_at	1770659_at	1771289_at	1771401_at	1771609_at	1771884_at	1771956_at	1772103_at	1772199_at	1772255_at	1772317_at	1772674_at	1772882_at	1773272_at	1773540_at	1773884_at	1774010_at	1774176_at	1774442_at	1774489_at	1774739_at	1774813_at	1774844_at	1774988_at	1775083_at	1775384_at	1775479_at	1775480_at	1775663_at	1775974_at	1775992_at	1776272_at	1776523_at	1776603_at	1776799_at	1777097_at	1777312_at	1777344_at	1777603_at	1778189_at	1778252_at	1778479_at	1778654_at	1778702_at	1778801_at	1778857_at	1778929_at	1779000_at	1779389_at	1779482_at	1779549_at	1779597_at	1779682_at	1779922_at	1779946_at	1780004_at	1780059_at
1_241_neg_62	1_241_neg_62	1769462_at	1770087_at	1770352_at	1770440_at	1770451_at	1770455_at	1770540_at	1771081_at	1771108_at	1771143_at	1771376_at	1771405_at	1771557_at	1771569_at	1771881_at	1772019_at	1772033_at	1772054_at	1772287_at	1772562_at	1772883_at	1773900_at	1774012_at	1774122_at	1774134_at	1774152_at	1774241_at	1774376_at	1774495_at	1774593_at	1774801_at	1775044_at	1775199_at	1775307_at	1775347_at	1775518_at	1775626_at	1775729_at	1775928_at	1775948_at	1776650_at	1776825_at	1776948_at	1777374_at	1777585_at	1777617_at	1777854_at	1778156_at	1778282_at	1778316_at	1778335_at	1778594_at	1778791_at	1779004_at	1779017_at	1779018_at	1779304_at	1779309_at	1779552_at	1779675_at	1779746_at	1779767_at
1_242_pos_61	1_242_pos_61	1769342_at	1769395_at	1769683_at	1769799_at	1769857_at	1769943_at	1770659_at	1771051_at	1771289_at	1771405_at	1771569_at	1772019_at	1772054_at	1772199_at	1772398_at	1772674_at	1772882_at	1772915_at	1773230_at	1774012_at	1774081_at	1774176_at	1774241_at	1774373_at	1774495_at	1774806_at	1775044_at	1775276_at	1775666_at	1775673_at	1776171_at	1776401_at	1776603_at	1776650_at	1776768_at	1776791_at	1777196_at	1777344_at	1777556_at	1778018_at	1778035_at	1778090_at	1778142_at	1778189_at	1778198_at	1778252_at	1778290_at	1778479_at	1778503_at	1778808_at	1779000_at	1779004_at	1779309_at	1779389_at	1779482_at	1779552_at	1779675_at	1779922_at	1780004_at	1780059_at	1780155_at
1_242_neg_62	1_242_neg_62	1769428_at	1769587_at	1769609_at	1769845_at	1769870_at	1769937_at	1770116_at	1770279_at	1770451_at	1770532_at	1770696_at	1770947_at	1771143_at	1771401_at	1771557_at	1771687_at	1771695_at	1772033_at	1772148_at	1772338_at	1772694_at	1772916_at	1773515_at	1773703_at	1773750_at	1773863_at	1773900_at	1774010_at	1774134_at	1774226_at	1774321_at	1774593_at	1774705_at	1774739_at	1774777_at	1774780_at	1774988_at	1775307_at	1775384_at	1775436_at	1775467_at	1775479_at	1775729_at	1775744_at	1775974_at	1776633_at	1776664_at	1776811_at	1776857_at	1776877_at	1777374_at	1777563_at	1778282_at	1778412_at	1778857_at	1778996_at	1779304_at	1779412_at	1779483_at	1779712_at	1779905_at	RPTR-Sc-AF298789-1_s_at
1_244_pos_51	1_244_pos_51	1769395_at	1769937_at	1770027_at	1770167_at	1770451_at	1770532_at	1770947_at	1771557_at	1771687_at	1772384_at	1772398_at	1773230_at	1773900_at	1773903_at	1774010_at	1774011_at	1774057_at	1774134_at	1774226_at	1774287_at	1774340_at	1774373_at	1774489_at	1774593_at	1774715_at	1774739_at	1774988_at	1775307_at	1775384_at	1775479_at	1775666_at	1775673_at	1775729_at	1775744_at	1775974_at	1775976_at	1776768_at	1776825_at	1777196_at	1777374_at	1777556_at	1777843_at	1778142_at	1778198_at	1778282_at	1778503_at	1778801_at	1779004_at	1779150_at	1779304_at	1779905_at
1_244_neg_60	1_244_neg_60	1769342_at	1769428_at	1769609_at	1769683_at	1769845_at	1769972_at	1770696_at	1771219_at	1771289_at	1771401_at	1771569_at	1771695_at	1771881_at	1771955_at	1771956_at	1772054_at	1772148_at	1772199_at	1772255_at	1772338_at	1772625_at	1772694_at	1772882_at	1772999_at	1773515_at	1773703_at	1773863_at	1774241_at	1774445_at	1774495_at	1774777_at	1774780_at	1774840_at	1775083_at	1775374_at	1775436_at	1775948_at	1776650_at	1776664_at	1776877_at	1777344_at	1777617_at	1778018_at	1778252_at	1778290_at	1778655_at	1778809_at	1778996_at	1779000_at	1779017_at	1779412_at	1779482_at	1779534_at	1779552_at	1779675_at	1779775_at	1779922_at	1780004_at	1780059_at	1780155_at
1_245_pos_73	1_245_pos_73	1769857_at	1769943_at	1770383_at	1770440_at	1770532_at	1771569_at	1771692_at	1771881_at	1771884_at	1771956_at	1772054_at	1772255_at	1772375_at	1772549_at	1773457_at	1773695_at	1773765_at	1773900_at	1774010_at	1774081_at	1774226_at	1774241_at	1774373_at	1774495_at	1774806_at	1774937_at	1775044_at	1775083_at	1775307_at	1775445_at	1775480_at	1775736_at	1775744_at	1775847_at	1775948_at	1776080_at	1776272_at	1776401_at	1776523_at	1776596_at	1776633_at	1776650_at	1776799_at	1776998_at	1777237_at	1777374_at	1777603_at	1777617_at	1777630_at	1777752_at	1778035_at	1778252_at	1778282_at	1778335_at	1778412_at	1778654_at	1778808_at	1778816_at	1778857_at	1778929_at	1779004_at	1779017_at	1779552_at	1779597_at	1779643_at	1779675_at	1779712_at	1779746_at	1779767_at	1779922_at	1779946_at	1780004_at	1780055_at
1_245_neg_74	1_245_neg_74	1769683_at	1769937_at	1770087_at	1770142_at	1770319_at	1770352_at	1770455_at	1770540_at	1770659_at	1770947_at	1771081_at	1771289_at	1771557_at	1771609_at	1771687_at	1771703_at	1771955_at	1772033_at	1772103_at	1772287_at	1772562_at	1772674_at	1773117_at	1773540_at	1773863_at	1774012_at	1774122_at	1774126_at	1774134_at	1774157_at	1774176_at	1774376_at	1774489_at	1774739_at	1774777_at	1774844_at	1774988_at	1775347_at	1775479_at	1775517_at	1775518_at	1775626_at	1775663_at	1775678_at	1775729_at	1775928_at	1775974_at	1776477_at	1776603_at	1776610_at	1776948_at	1777196_at	1777344_at	1777456_at	1777563_at	1777585_at	1777721_at	1777854_at	1778156_at	1778189_at	1778479_at	1778594_at	1778702_at	1779000_at	1779018_at	1779309_at	1779389_at	1779482_at	1779905_at	1780059_at	1780155_at	AFFX-r2-Sc-URA3-3_at	AFFX-r2-Sc-URA3-5_at	AFFX-r2-Sc-URA3-M_at
1_246_pos_71	1_246_pos_71	1769462_at	1769510_at	1769683_at	1769937_at	1770383_at	1770451_at	1770540_at	1770696_at	1770767_at	1770820_at	1770947_at	1771289_at	1771557_at	1771569_at	1771687_at	1771695_at	1771703_at	1771881_at	1772019_at	1772033_at	1772054_at	1772103_at	1772375_at	1772549_at	1772625_at	1773272_at	1773457_at	1773515_at	1773750_at	1773884_at	1774126_at	1774134_at	1774241_at	1774705_at	1774813_at	1774859_at	1775445_at	1775480_at	1775729_at	1775847_at	1775859_at	1775948_at	1776080_at	1776084_at	1776272_at	1776477_at	1776523_at	1776650_at	1776799_at	1776877_at	1776998_at	1777097_at	1777312_at	1777344_at	1777563_at	1778335_at	1778816_at	1779000_at	1779004_at	1779412_at	1779482_at	1779552_at	1779597_at	1779654_s_at	1779675_at	1779682_at	1779905_at	1779946_at	1780059_at	1780155_at	1780201_at
1_246_neg_59	1_246_neg_59	1769857_at	1769943_at	1770352_at	1770455_at	1770532_at	1771051_at	1771143_at	1771215_at	1771405_at	1771609_at	1771956_at	1772287_at	1772562_at	1772882_at	1773900_at	1774081_at	1774226_at	1774365_at	1774376_at	1774425_at	1774512_at	1774739_at	1774801_at	1774806_at	1774988_at	1775083_at	1775307_at	1775384_at	1775479_at	1775517_at	1775678_at	1775736_at	1775974_at	1775992_at	1776171_at	1776401_at	1776596_at	1776633_at	1776686_at	1777034_at	1777080_at	1777374_at	1777456_at	1777721_at	1777816_at	1778018_at	1778035_at	1778156_at	1778252_at	1778282_at	1778290_at	1778808_at	1779139_at	1779309_at	1779712_at	1779767_at	1779922_at	1780004_at	1780055_at
1_247_pos_60	1_247_pos_60	1769462_at	1769587_at	1769609_at	1769683_at	1769799_at	1769967_at	1770440_at	1770571_at	1770744_at	1771081_at	1771401_at	1771405_at	1771458_at	1771695_at	1771956_at	1772223_at	1772255_at	1772554_at	1772916_at	1773117_at	1773203_at	1773291_at	1773498_at	1773515_at	1773765_at	1773903_at	1774012_at	1774512_at	1774593_at	1774806_at	1775083_at	1775467_at	1775526_at	1775628_at	1775873_at	1775928_at	1776122_at	1776401_at	1776596_at	1776603_at	1777344_at	1777603_at	1778018_at	1778090_at	1778142_at	1778252_at	1778290_at	1778479_at	1778503_at	1779000_at	1779304_at	1779412_at	1779482_at	1779552_at	1779643_at	1779660_at	1779675_at	1780004_at	1780059_at	1780155_at
1_247_neg_61	1_247_neg_61	1769342_at	1769937_at	1769943_at	1770116_at	1770402_at	1770532_at	1770696_at	1770947_at	1770962_at	1771051_at	1771214_at	1771313_at	1771687_at	1771692_at	1771915_at	1771955_at	1772051_at	1772199_at	1772625_at	1772882_at	1772915_at	1773444_at	1773750_at	1773863_at	1773900_at	1774010_at	1774134_at	1774226_at	1774290_at	1774489_at	1774739_at	1774777_at	1774937_at	1775276_at	1775626_at	1775744_at	1775965_at	1776857_at	1776877_at	1777034_at	1777196_at	1777237_at	1777374_at	1777585_at	1777752_at	1777854_at	1778035_at	1778279_at	1778282_at	1778412_at	1778594_at	1778702_at	1778809_at	1779004_at	1779018_at	1779097_at	1779105_at	1779317_at	1779769_at	1779905_at	RPTR-Sc-AF298789-1_s_at
1_248_pos_68	1_248_pos_68	1769462_at	1769609_at	1769683_at	1769799_at	1769857_at	1769943_at	1769952_at	1770383_at	1770532_at	1770540_at	1770767_at	1771401_at	1771405_at	1771458_at	1771569_at	1771955_at	1772019_at	1772051_at	1772317_at	1772375_at	1772549_at	1772625_at	1772882_at	1773272_at	1773444_at	1773457_at	1774010_at	1774012_at	1774081_at	1774122_at	1774126_at	1774134_at	1774157_at	1774176_at	1774226_at	1774241_at	1774442_at	1774489_at	1774806_at	1774813_at	1774988_at	1775307_at	1775480_at	1775526_at	1775965_at	1776272_at	1776401_at	1776603_at	1776610_at	1776633_at	1776650_at	1776998_at	1777585_at	1778035_at	1778090_at	1778189_at	1778412_at	1778479_at	1778702_at	1778808_at	1778816_at	1779097_at	1779105_at	1779317_at	1779597_at	1779712_at	1779767_at	1780055_at
1_248_neg_73	1_248_neg_73	1769828_at	1770087_at	1770116_at	1770319_at	1770340_at	1770451_at	1770455_at	1770659_at	1770696_at	1770744_at	1770947_at	1771051_at	1771289_at	1771557_at	1771695_at	1771956_at	1772054_at	1772103_at	1772287_at	1772554_at	1772562_at	1772674_at	1772883_at	1773117_at	1773203_at	1773291_at	1773498_at	1773515_at	1773695_at	1773750_at	1774204_at	1774321_at	1774323_at	1774376_at	1774425_at	1774604_at	1774705_at	1774801_at	1775083_at	1775384_at	1775462_at	1775628_at	1775663_at	1775729_at	1775847_at	1775974_at	1775992_at	1776171_at	1776427_at	1776857_at	1776872_at	1776877_at	1777034_at	1777344_at	1777374_at	1777456_at	1777721_at	1778252_at	1778279_at	1778654_at	1778857_at	1779000_at	1779004_at	1779309_at	1779389_at	1779412_at	1779552_at	1779675_at	1779775_at	1779905_at	1779922_at	1780004_at	1780093_at
1_249_pos_47	1_249_pos_47	1769870_at	1769967_at	1770383_at	1770440_at	1770540_at	1770744_at	1771081_at	1771143_at	1771289_at	1771569_at	1771609_at	1771695_at	1772103_at	1772554_at	1772625_at	1773183_at	1773291_at	1773498_at	1773515_at	1773750_at	1773900_at	1773903_at	1774010_at	1774012_at	1774152_at	1774495_at	1774739_at	1775374_at	1775517_at	1775628_at	1775874_at	1775928_at	1776272_at	1776427_at	1776546_at	1776768_at	1777034_at	1777374_at	1778142_at	1778282_at	1778412_at	1778503_at	1778702_at	1779275_at	1779412_at	1779552_at	1779775_at
1_249_neg_48	1_249_neg_48	1769462_at	1769683_at	1769968_at	1770055_at	1770167_at	1770402_at	1770455_at	1770532_at	1771405_at	1771557_at	1771703_at	1771955_at	1772051_at	1772521_at	1773117_at	1773230_at	1773444_at	1773695_at	1773780_at	1774226_at	1774489_at	1775307_at	1775384_at	1775666_at	1775729_at	1775847_at	1775974_at	1775976_at	1776477_at	1776603_at	1776717_at	1777196_at	1777721_at	1778479_at	1778677_at	1778857_at	1778954_at	1779097_at	1779098_at	1779105_at	1779150_at	1779317_at	1779482_at	1779675_at	1779712_at	1779850_at	1780059_at	1780155_at
1_250_pos_69	1_250_pos_69	1769968_at	1770055_at	1770082_at	1770167_at	1770340_at	1770440_at	1770540_at	1771081_at	1771289_at	1771569_at	1771609_at	1771695_at	1771955_at	1771956_at	1772051_at	1772103_at	1772223_at	1772521_at	1773230_at	1773444_at	1773498_at	1773515_at	1773750_at	1773765_at	1773780_at	1773900_at	1774010_at	1774011_at	1774012_at	1774057_at	1774122_at	1774340_at	1774489_at	1774715_at	1774739_at	1774806_at	1775020_at	1775083_at	1775462_at	1775517_at	1775666_at	1775873_at	1775928_at	1775976_at	1776401_at	1776596_at	1776717_at	1777374_at	1777603_at	1778252_at	1778282_at	1778677_at	1778702_at	1778929_at	1778954_at	1779097_at	1779098_at	1779105_at	1779150_at	1779309_at	1779412_at	1779552_at	1779643_at	1779660_at	1779734_at	1779850_at	1779946_at	1780004_at	1780093_at
1_250_neg_59	1_250_neg_59	1769683_at	1769870_at	1769943_at	1769967_at	1770402_at	1770532_at	1770659_at	1770744_at	1770962_at	1771214_at	1771405_at	1772554_at	1772674_at	1772700_at	1773183_at	1773291_at	1773695_at	1774134_at	1774152_at	1774176_at	1774226_at	1774495_at	1775307_at	1775347_at	1775374_at	1775384_at	1775518_at	1775626_at	1775628_at	1775847_at	1775874_at	1775974_at	1776427_at	1776546_at	1776603_at	1776633_at	1776768_at	1776948_at	1777196_at	1777563_at	1777585_at	1777816_at	1777854_at	1778035_at	1778189_at	1778479_at	1778594_at	1778809_at	1778857_at	1779018_at	1779275_at	1779317_at	1779389_at	1779482_at	1779675_at	1779712_at	1779775_at	1780059_at	1780155_at
1_251_pos_37	1_251_pos_37	1769683_at	1770440_at	1770532_at	1771179_at	1771405_at	1771609_at	1771881_at	1771955_at	1772051_at	1772054_at	1773444_at	1774157_at	1774226_at	1774241_at	1774323_at	1774495_at	1774739_at	1775044_at	1775307_at	1775517_at	1775859_at	1775948_at	1776603_at	1776610_at	1776650_at	1777721_at	1778479_at	1778654_at	1778702_at	1778857_at	1779105_at	1779317_at	1779482_at	1779712_at	1780059_at	1780155_at	RPTR-Sc-AF298789-1_s_at
1_251_neg_30	1_251_neg_30	1770383_at	1770540_at	1770744_at	1771289_at	1772103_at	1772287_at	1772554_at	1773291_at	1773498_at	1773695_at	1773750_at	1773900_at	1774010_at	1774012_at	1774122_at	1774489_at	1774512_at	1774806_at	1774988_at	1775479_at	1775628_at	1775744_at	1775847_at	1775974_at	1776401_at	1777374_at	1777603_at	1777630_at	1779309_at	1779675_at
1_252_pos_38	1_252_pos_38	1769683_at	1769968_at	1770383_at	1770402_at	1770440_at	1770455_at	1770659_at	1771557_at	1771609_at	1771955_at	1772051_at	1772054_at	1772674_at	1773203_at	1773444_at	1774321_at	1774495_at	1775384_at	1775517_at	1775729_at	1776171_at	1776948_at	1777585_at	1777854_at	1778479_at	1778594_at	1778677_at	1778702_at	1778857_at	1779097_at	1779098_at	1779105_at	1779317_at	1779389_at	1779482_at	1779850_at	1780059_at	1780155_at
1_252_neg_37	1_252_neg_37	1769462_at	1769870_at	1769952_at	1769967_at	1770082_at	1770540_at	1770744_at	1771081_at	1771143_at	1771569_at	1772554_at	1772625_at	1772882_at	1773291_at	1773498_at	1773695_at	1773750_at	1773900_at	1774010_at	1774012_at	1774122_at	1774489_at	1774988_at	1775480_at	1775628_at	1775847_at	1775928_at	1775965_at	1775974_at	1776272_at	1777374_at	1777603_at	1777721_at	1778929_at	1779675_at	1779734_at	1779946_at
1_253_pos_48	1_253_pos_48	1769683_at	1769937_at	1770082_at	1770383_at	1770532_at	1770659_at	1770696_at	1770744_at	1770947_at	1771081_at	1771143_at	1771215_at	1771405_at	1771687_at	1771915_at	1772054_at	1772199_at	1772625_at	1772674_at	1772882_at	1773291_at	1773498_at	1773560_at	1774134_at	1774226_at	1774290_at	1774321_at	1774365_at	1774489_at	1774495_at	1774705_at	1775020_at	1775307_at	1775384_at	1775928_at	1776633_at	1776877_at	1777196_at	1778857_at	1779389_at	1779482_at	1779712_at	1779734_at	1779767_at	1779905_at	1779946_at	1780059_at	1780155_at
1_253_neg_43	1_253_neg_43	1769314_at	1770011_at	1770340_at	1770402_at	1770440_at	1770540_at	1771289_at	1771569_at	1771695_at	1771955_at	1771956_at	1772103_at	1772255_at	1772700_at	1773515_at	1773750_at	1773765_at	1773900_at	1774010_at	1774012_at	1774122_at	1774593_at	1774806_at	1774988_at	1775083_at	1775462_at	1775467_at	1776401_at	1776596_at	1777374_at	1777585_at	1777721_at	1777816_at	1777854_at	1778252_at	1778282_at	1778594_at	1779317_at	1779412_at	1779552_at	1779643_at	1780004_at	1780093_at
1_254_pos_54	1_254_pos_54	1769314_at	1769462_at	1769683_at	1769943_at	1770011_at	1770082_at	1770319_at	1770383_at	1770402_at	1770451_at	1770532_at	1770540_at	1770947_at	1770962_at	1771214_at	1771405_at	1771557_at	1771569_at	1771609_at	1771884_at	1771956_at	1772287_at	1772700_at	1772883_at	1773203_at	1774122_at	1774126_at	1774226_at	1774495_at	1774705_at	1774739_at	1774988_at	1775083_at	1775307_at	1775374_at	1775517_at	1775663_at	1775729_at	1776596_at	1777196_at	1777344_at	1777603_at	1778035_at	1778252_at	1778929_at	1779000_at	1779309_at	1779317_at	1779734_at	1779775_at	1779905_at	1779946_at	1780004_at	1780155_at
1_254_neg_57	1_254_neg_57	1769339_at	1769857_at	1770440_at	1771081_at	1771289_at	1771695_at	1772054_at	1772103_at	1772223_at	1772255_at	1772317_at	1772625_at	1773498_at	1773515_at	1773560_at	1773765_at	1773870_at	1773900_at	1774010_at	1774081_at	1774134_at	1774176_at	1774442_at	1774489_at	1774806_at	1775347_at	1775384_at	1775518_at	1775744_at	1775873_at	1775928_at	1775965_at	1775974_at	1776401_at	1776441_at	1776686_at	1776948_at	1777374_at	1777563_at	1777585_at	1777721_at	1777854_at	1778144_at	1778156_at	1778189_at	1778282_at	1778594_at	1778702_at	1778808_at	1778857_at	1779139_at	1779412_at	1779552_at	1779643_at	1779660_at	1779922_at	1780055_at
1_255_pos_33	1_255_pos_33	1769378_at	1770167_at	1770383_at	1770402_at	1770455_at	1770744_at	1772054_at	1772223_at	1772255_at	1772554_at	1773117_at	1773291_at	1773863_at	1774011_at	1774057_at	1774241_at	1774340_at	1774489_at	1774715_at	1774777_at	1775307_at	1775517_at	1775628_at	1775873_at	1775976_at	1775978_at	1776650_at	1778857_at	1779150_at	1779275_at	1779317_at	1779552_at	1779660_at
1_255_neg_32	1_255_neg_32	1769870_at	1769943_at	1769968_at	1770319_at	1770540_at	1771081_at	1771289_at	1771955_at	1772051_at	1772103_at	1773444_at	1773498_at	1774152_at	1774495_at	1774988_at	1775374_at	1775663_at	1775847_at	1775928_at	1775974_at	1776272_at	1776427_at	1776768_at	1778035_at	1778412_at	1778677_at	1778809_at	1779098_at	1779105_at	1779775_at	1779850_at	1780055_at
1_256_pos_49	1_256_pos_49	1769857_at	1769870_at	1770116_at	1770440_at	1770532_at	1770696_at	1771143_at	1771692_at	1771695_at	1772255_at	1772625_at	1772959_at	1773170_at	1773515_at	1773750_at	1773765_at	1773900_at	1774012_at	1774081_at	1774176_at	1774226_at	1774937_at	1775307_at	1775439_at	1775965_at	1775974_at	1776857_at	1776877_at	1776948_at	1777034_at	1777237_at	1777344_at	1777374_at	1777585_at	1777752_at	1777854_at	1778018_at	1778189_at	1778290_at	1778316_at	1778594_at	1778808_at	1779000_at	1779112_at	1779412_at	1779643_at	1779712_at	1779922_at	1780155_at
1_256_neg_41	1_256_neg_41	1769462_at	1769683_at	1770082_at	1770451_at	1770659_at	1770767_at	1770947_at	1771151_at	1771289_at	1771353_at	1771458_at	1771557_at	1772103_at	1772674_at	1773203_at	1773389_at	1774010_at	1774025_at	1774126_at	1774321_at	1775729_at	1775744_at	1776027_at	1776603_at	1776686_at	1776791_at	1777196_at	1777603_at	1778479_at	1778632_at	1778857_at	1779139_at	1779317_at	1779389_at	1779482_at	1779552_at	1779734_at	1779905_at	1779946_at	1780055_at	1780059_at
1_257_pos_67	1_257_pos_67	1769395_at	1769609_at	1769799_at	1769828_at	1769943_at	1770540_at	1770744_at	1770767_at	1770947_at	1771081_at	1771151_at	1771353_at	1771401_at	1771458_at	1771557_at	1771692_at	1771915_at	1772317_at	1772694_at	1773117_at	1773203_at	1773291_at	1773498_at	1773750_at	1773863_at	1773900_at	1774010_at	1774025_at	1774176_at	1774241_at	1774290_at	1774321_at	1774442_at	1774604_at	1774777_at	1774801_at	1774806_at	1774937_at	1775436_at	1775526_at	1775729_at	1775928_at	1776346_at	1776401_at	1776596_at	1776603_at	1776650_at	1776791_at	1776948_at	1777034_at	1777196_at	1777237_at	1777344_at	1777374_at	1777752_at	1778035_at	1778090_at	1778189_at	1778479_at	1778632_at	1778702_at	1778809_at	1779000_at	1779478_at	1779552_at	1779775_at	1779905_at
1_257_neg_69	1_257_neg_69	1769683_at	1769857_at	1769870_at	1769937_at	1770116_at	1770402_at	1770451_at	1770532_at	1770696_at	1770727_at	1771143_at	1771278_at	1771346_at	1771569_at	1771687_at	1771695_at	1772255_at	1772398_at	1772625_at	1772700_at	1772883_at	1772959_at	1773170_at	1773515_at	1773600_at	1773765_at	1773870_at	1774012_at	1774081_at	1774226_at	1774495_at	1774705_at	1774739_at	1774840_at	1774859_at	1774930_at	1775439_at	1775473_at	1775965_at	1775974_at	1776084_at	1776171_at	1776825_at	1776857_at	1776877_at	1777080_at	1777603_at	1778018_at	1778144_at	1778279_at	1778290_at	1778316_at	1778412_at	1778808_at	1779004_at	1779031_at	1779112_at	1779317_at	1779412_at	1779482_at	1779483_at	1779549_at	1779643_at	1779654_s_at	1779922_at	1779946_at	1780055_at	1780059_at	RPTR-Sc-AF298789-1_s_at
1_258_pos_14	1_258_pos_14	1770440_at	1770659_at	1771051_at	1771171_at	1771569_at	1772674_at	1773062_at	1775482_at	1776335_at	1777034_at	1777196_at	1778078_at	1779389_at	1779944_at
1_258_neg_13	1_258_neg_13	1769462_at	1769587_at	1770536_at	1771703_at	1772222_at	1774126_at	1774495_at	1776061_at	1776477_at	1778104_at	1778245_at	1778857_at	1779836_at
1_259_pos_75	1_259_pos_75	1769462_at	1769799_at	1769857_at	1769943_at	1770082_at	1770142_at	1770279_at	1770319_at	1770402_at	1770455_at	1770744_at	1770962_at	1771143_at	1771214_at	1771246_at	1771289_at	1771458_at	1771692_at	1771703_at	1771955_at	1772103_at	1772554_at	1772625_at	1772700_at	1772959_at	1773170_at	1773291_at	1773560_at	1773750_at	1773863_at	1773900_at	1774081_at	1774126_at	1774157_at	1774176_at	1774495_at	1774777_at	1774937_at	1775384_at	1775482_at	1775526_at	1775626_at	1775663_at	1775678_at	1775965_at	1775974_at	1776335_at	1776477_at	1776603_at	1776610_at	1776791_at	1777237_at	1777374_at	1777456_at	1777603_at	1777752_at	1778035_at	1778090_at	1778189_at	1778316_at	1778412_at	1778479_at	1778702_at	1778791_at	1778808_at	1778857_at	1779018_at	1779317_at	1779478_at	1779682_at	1779734_at	1779946_at	AFFX-r2-Sc-URA3-3_at	AFFX-r2-Sc-URA3-5_at	AFFX-r2-Sc-URA3-M_at
1_259_neg_79	1_259_neg_79	1769314_at	1769339_at	1769683_at	1769870_at	1770087_at	1770116_at	1770440_at	1770451_at	1770532_at	1770536_at	1770540_at	1770659_at	1770696_at	1770820_at	1770947_at	1771051_at	1771346_at	1771376_at	1771405_at	1771557_at	1771569_at	1771609_at	1772255_at	1772549_at	1772674_at	1773203_at	1773457_at	1773498_at	1773695_at	1774010_at	1774012_at	1774226_at	1774241_at	1774425_at	1774739_at	1775044_at	1775307_at	1775439_at	1775479_at	1775729_at	1775736_at	1775744_at	1775847_at	1775859_at	1776061_at	1776171_at	1776272_at	1776596_at	1776633_at	1776650_at	1776768_at	1776857_at	1776877_at	1776948_at	1776998_at	1777034_at	1777196_at	1777630_at	1777816_at	1777854_at	1778245_at	1778279_at	1778594_at	1778632_at	1778809_at	1778816_at	1779004_at	1779389_at	1779482_at	1779483_at	1779597_at	1779712_at	1779775_at	1779836_at	1779905_at	1780055_at	1780059_at	1780155_at	1780201_at
1_260_pos_40	1_260_pos_40	1770319_at	1770440_at	1770659_at	1770947_at	1771143_at	1771289_at	1771557_at	1772103_at	1772255_at	1772674_at	1773203_at	1773498_at	1774012_at	1774204_at	1774489_at	1774495_at	1774806_at	1774988_at	1775480_at	1775663_at	1775729_at	1775974_at	1776272_at	1776401_at	1776596_at	1776791_at	1776872_at	1776948_at	1777034_at	1777374_at	1777854_at	1778412_at	1778594_at	1778632_at	1779389_at	1779482_at	1779597_at	1779905_at	1780055_at	1780059_at
1_260_neg_40	1_260_neg_40	1769462_at	1769683_at	1769870_at	1770082_at	1770383_at	1770402_at	1770455_at	1771405_at	1771703_at	1772054_at	1772287_at	1772625_at	1772700_at	1773117_at	1773170_at	1774010_at	1774126_at	1774241_at	1775307_at	1775374_at	1775439_at	1775526_at	1775965_at	1776171_at	1776427_at	1776477_at	1776633_at	1776650_at	1777080_at	1777603_at	1778479_at	1778857_at	1779309_at	1779317_at	1779552_at	1779712_at	1779734_at	1779767_at	1779775_at	1779946_at
1_261_pos_50	1_261_pos_50	1769314_at	1769339_at	1769342_at	1769462_at	1769943_at	1770011_at	1770027_at	1770451_at	1770744_at	1771143_at	1771569_at	1771609_at	1771692_at	1771703_at	1771915_at	1771935_at	1771955_at	1772255_at	1772625_at	1772882_at	1773291_at	1773498_at	1773750_at	1774126_at	1774290_at	1774495_at	1774705_at	1774739_at	1774844_at	1774937_at	1775307_at	1775517_at	1775847_at	1775965_at	1776477_at	1777112_at	1777196_at	1777237_at	1777585_at	1777752_at	1777816_at	1777854_at	1778035_at	1778156_at	1778252_at	1778479_at	1778594_at	1778857_at	1779549_at	1780004_at
1_261_neg_50	1_261_neg_50	1770082_at	1770221_at	1770402_at	1770440_at	1770448_at	1770659_at	1770727_at	1770962_at	1771051_at	1771214_at	1771246_at	1771278_at	1771289_at	1772398_at	1772549_at	1772674_at	1772700_at	1773203_at	1773457_at	1773560_at	1774012_at	1774134_at	1774176_at	1774489_at	1774806_at	1775467_at	1775626_at	1775744_at	1775974_at	1776171_at	1776401_at	1776768_at	1776998_at	1777034_at	1778189_at	1778392_at	1778702_at	1778791_at	1778816_at	1779018_at	1779309_at	1779317_at	1779360_at	1779389_at	1779482_at	1779483_at	1779734_at	1779922_at	1779946_at	1780059_at
1_262_pos_40	1_262_pos_40	1769428_at	1770027_at	1770082_at	1770116_at	1770402_at	1770440_at	1770659_at	1770696_at	1770744_at	1771051_at	1771569_at	1771935_at	1771955_at	1772148_at	1772554_at	1772674_at	1772999_at	1773097_at	1773230_at	1773291_at	1773863_at	1774445_at	1774777_at	1775439_at	1775628_at	1775666_at	1776857_at	1776877_at	1777034_at	1777112_at	1777617_at	1779017_at	1779097_at	1779275_at	1779317_at	1779389_at	1779482_at	1779734_at	1779946_at	1780059_at
1_262_neg_38	1_262_neg_38	1769314_at	1769462_at	1769818_at	1769845_at	1770072_at	1770727_at	1771278_at	1771703_at	1772051_at	1772255_at	1772398_at	1772694_at	1773342_at	1773498_at	1773703_at	1773903_at	1774080_at	1774126_at	1774236_at	1774489_at	1774495_at	1775436_at	1775990_at	1776477_at	1776768_at	1776791_at	1777816_at	1777854_at	1777971_at	1778479_at	1778594_at	1778677_at	1778907_at	1778996_at	1779098_at	1779483_at	1779775_at	1779850_at
1_263_pos_33	1_263_pos_33	1769428_at	1769462_at	1769967_at	1769968_at	1770027_at	1770055_at	1771935_at	1772051_at	1772148_at	1772521_at	1773444_at	1773780_at	1773903_at	1774080_at	1774489_at	1774627_at	1775374_at	1776531_at	1776768_at	1777112_at	1777486_at	1777971_at	1778142_at	1778503_at	1778677_at	1778809_at	1778857_at	1778907_at	1779098_at	1779105_at	1779129_at	1779775_at	1779850_at
1_263_neg_32	1_263_neg_32	1770167_at	1770440_at	1770518_at	1770659_at	1770727_at	1770744_at	1771278_at	1771955_at	1772384_at	1772398_at	1772554_at	1772674_at	1772999_at	1773183_at	1773291_at	1774011_at	1774057_at	1774340_at	1774445_at	1774715_at	1775628_at	1775648_at	1775874_at	1775976_at	1776546_at	1776717_at	1778954_at	1779097_at	1779150_at	1779275_at	1779389_at	1779483_at
1_265_pos_31	1_265_pos_31	1769314_at	1769462_at	1770011_at	1770082_at	1770451_at	1770696_at	1770730_at	1771376_at	1771569_at	1771703_at	1771884_at	1771956_at	1772255_at	1772883_at	1773117_at	1774126_at	1774988_at	1775083_at	1775439_at	1775518_at	1775736_at	1776477_at	1776596_at	1776877_at	1776948_at	1778252_at	1778702_at	1778929_at	1779734_at	1780004_at	1780055_at
1_265_neg_35	1_265_neg_35	1769371_at	1770440_at	1770659_at	1771051_at	1771081_at	1771609_at	1772054_at	1772674_at	1772736_at	1773560_at	1774134_at	1774176_at	1774974_at	1775347_at	1775384_at	1775847_at	1775928_at	1776273_x_at	1776441_at	1776705_at	1776791_at	1777034_at	1777585_at	1777603_at	1777816_at	1777854_at	1778189_at	1778392_at	1778412_at	1778479_at	1778594_at	1778878_s_at	1779360_at	1779389_at	1779889_s_at
1_266_pos_19	1_266_pos_19	1769342_at	1771313_at	1773203_at	1774495_at	1774806_at	1775199_at	1775439_at	1775974_at	1776061_at	1776335_at	1776401_at	1777585_at	1777603_at	1777816_at	1778245_at	1778412_at	1778702_at	1779675_at	1779769_at
1_266_neg_22	1_266_neg_22	1769314_at	1770082_at	1770116_at	1771171_at	1771609_at	1771956_at	1772625_at	1773117_at	1773170_at	1774739_at	1775083_at	1775307_at	1775467_at	1775847_at	1776122_at	1776791_at	1776857_at	1776948_at	1778078_at	1779734_at	1779836_at	1779944_at
1_267_pos_33	1_267_pos_33	1770082_at	1770402_at	1771609_at	1771695_at	1771956_at	1772054_at	1772700_at	1773515_at	1773695_at	1773900_at	1774134_at	1774176_at	1774373_at	1774495_at	1774512_at	1774739_at	1775083_at	1775384_at	1775439_at	1775517_at	1775847_at	1776061_at	1776441_at	1776603_at	1776948_at	1777563_at	1778189_at	1778245_at	1778412_at	1778479_at	1779317_at	1779412_at	1779734_at
1_267_neg_35	1_267_neg_35	1769428_at	1770116_at	1770451_at	1770532_at	1770696_at	1771171_at	1771376_at	1771569_at	1772255_at	1772883_at	1773117_at	1773498_at	1774226_at	1774988_at	1775199_at	1775347_at	1775467_at	1775974_at	1776596_at	1776791_at	1776857_at	1776877_at	1777196_at	1777585_at	1777603_at	1777816_at	1777854_at	1778252_at	1778594_at	1778702_at	1779482_at	1779675_at	1779775_at	1780004_at	1780059_at
1_268_pos_23	1_268_pos_23	1769342_at	1769587_at	1770532_at	1771143_at	1771557_at	1771695_at	1772222_at	1772255_at	1773117_at	1773515_at	1773765_at	1774226_at	1775307_at	1775482_at	1775729_at	1776061_at	1776335_at	1776791_at	1778104_at	1778245_at	1778702_at	1779412_at	1779643_at
1_268_neg_22	1_268_neg_22	1769697_at	1769943_at	1770536_at	1770962_at	1771171_at	1771214_at	1772350_at	1774495_at	1775439_at	1775467_at	1775765_at	1776122_at	1776171_at	1777196_at	1778035_at	1778078_at	1778412_at	1778809_at	1779552_at	1779775_at	1779836_at	1779944_at
1_269_pos_45	1_269_pos_45	1769314_at	1769428_at	1769683_at	1770659_at	1771051_at	1771376_at	1771405_at	1771569_at	1772674_at	1773708_at	1773900_at	1773952_at	1774323_at	1774425_at	1774489_at	1774495_at	1774988_at	1775307_at	1775467_at	1775526_at	1775678_at	1775744_at	1775974_at	1776061_at	1776171_at	1776272_at	1776603_at	1776633_at	1777034_at	1777080_at	1777196_at	1777456_at	1777661_at	1778245_at	1778316_at	1778412_at	1778479_at	1778654_at	1778809_at	1778857_at	1779389_at	1779483_at	1779552_at	1779712_at	1779767_at
1_269_neg_55	1_269_neg_55	1769462_at	1769870_at	1770319_at	1770455_at	1770532_at	1770696_at	1770820_at	1771143_at	1771171_at	1771219_at	1771289_at	1771557_at	1771703_at	1772054_at	1772549_at	1773117_at	1773203_at	1773457_at	1774010_at	1774012_at	1774122_at	1774126_at	1774226_at	1774241_at	1774373_at	1774512_at	1774658_at	1774806_at	1774844_at	1775384_at	1775445_at	1775480_at	1775663_at	1775729_at	1775859_at	1775986_at	1775992_at	1776080_at	1776401_at	1776477_at	1776596_at	1776650_at	1776689_at	1776877_at	1776998_at	1777374_at	1778702_at	1778816_at	1779004_at	1779482_at	1779922_at	1780055_at	1780059_at	1780201_at	RPTR-Sc-AF298789-1_s_at
1_270_pos_65	1_270_pos_65	1769314_at	1769683_at	1769851_at	1769937_at	1769938_at	1769952_at	1770011_at	1770352_at	1770440_at	1770540_at	1770659_at	1770947_at	1771051_at	1771219_at	1771687_at	1771695_at	1772033_at	1772054_at	1772255_at	1772549_at	1772674_at	1773170_at	1773457_at	1773515_at	1773870_at	1773900_at	1774012_at	1774122_at	1774134_at	1774373_at	1774495_at	1774512_at	1775174_at	1775347_at	1775384_at	1775744_at	1775965_at	1775974_at	1775992_at	1776272_at	1776603_at	1776998_at	1777034_at	1777156_at	1777456_at	1777603_at	1777854_at	1778144_at	1778173_at	1778412_at	1778479_at	1778594_at	1778702_at	1778816_at	1779322_at	1779389_at	1779412_at	1779478_at	1779552_at	1779675_at	1779734_at	1779767_at	1779905_at	1779946_at	RPTR-Sc-AF298789-1_s_at
1_270_neg_55	1_270_neg_55	1769339_at	1769371_at	1769428_at	1769462_at	1769943_at	1770455_at	1770820_at	1770962_at	1771143_at	1771214_at	1771246_at	1771376_at	1771569_at	1771609_at	1771703_at	1771881_at	1771955_at	1771956_at	1773117_at	1773203_at	1773560_at	1773708_at	1774126_at	1774806_at	1774844_at	1774988_at	1775083_at	1775626_at	1775736_at	1775847_at	1775948_at	1776061_at	1776401_at	1776477_at	1776596_at	1776768_at	1776841_at	1776948_at	1777563_at	1777585_at	1777661_at	1778035_at	1778156_at	1778252_at	1778392_at	1778632_at	1778791_at	1778809_at	1778857_at	1778929_at	1779018_at	1779360_at	1779775_at	1780055_at	1780201_at
1_271_pos_59	1_271_pos_59	1769462_at	1769587_at	1769943_at	1770116_at	1770696_at	1770962_at	1771214_at	1771703_at	1771955_at	1771956_at	1772054_at	1772103_at	1773498_at	1773540_at	1774012_at	1774122_at	1774489_at	1774495_at	1774512_at	1774593_at	1774627_at	1774844_at	1775020_at	1775083_at	1775374_at	1775384_at	1775467_at	1775480_at	1775626_at	1775736_at	1775974_at	1775992_at	1776061_at	1776122_at	1776171_at	1776272_at	1776335_at	1776477_at	1776596_at	1776633_at	1776768_at	1776857_at	1776877_at	1777196_at	1778035_at	1778104_at	1778156_at	1778245_at	1778252_at	1778412_at	1778809_at	1779018_at	1779482_at	1779552_at	1779712_at	1779775_at	1779922_at	1780059_at	RPTR-Sc-AF298789-1_s_at
1_271_neg_71	1_271_neg_71	1769314_at	1769342_at	1770167_at	1770319_at	1770402_at	1770455_at	1770518_at	1770532_at	1770659_at	1770767_at	1771051_at	1771143_at	1771171_at	1771313_at	1771376_at	1771458_at	1771557_at	1771569_at	1771695_at	1772199_at	1772255_at	1772384_at	1772549_at	1772674_at	1772700_at	1772882_at	1772999_at	1773062_at	1773117_at	1773203_at	1773457_at	1773515_at	1773765_at	1773863_at	1773900_at	1774010_at	1774011_at	1774057_at	1774226_at	1774241_at	1774323_at	1774340_at	1774445_at	1774715_at	1774777_at	1774988_at	1775307_at	1775663_at	1775729_at	1775976_at	1776603_at	1776650_at	1776791_at	1776998_at	1777034_at	1778078_at	1778479_at	1778654_at	1778816_at	1778857_at	1779032_at	1779129_at	1779150_at	1779389_at	1779412_at	1779643_at	1779734_at	1779769_at	1779836_at	1779944_at	1779946_at
1_272_pos_47	1_272_pos_47	1769371_at	1769683_at	1769730_at	1770451_at	1770540_at	1770659_at	1770947_at	1771051_at	1771557_at	1771695_at	1771884_at	1771956_at	1772054_at	1772255_at	1772674_at	1772870_at	1773307_at	1773515_at	1773560_at	1773863_at	1774122_at	1774373_at	1774495_at	1774777_at	1775083_at	1775307_at	1775384_at	1775729_at	1775974_at	1776272_at	1776633_at	1776791_at	1776948_at	1777816_at	1778252_at	1778392_at	1778412_at	1778791_at	1778929_at	1779360_at	1779389_at	1779412_at	1779549_at	1779552_at	1779905_at	1780004_at	RPTR-Sc-AF298789-1_s_at
1_272_neg_41	1_272_neg_41	1769314_at	1769462_at	1769943_at	1770011_at	1770082_at	1770221_at	1770319_at	1770448_at	1770455_at	1770962_at	1771143_at	1771214_at	1771289_at	1771376_at	1771569_at	1771955_at	1772103_at	1772736_at	1773117_at	1774134_at	1774176_at	1774241_at	1774806_at	1775347_at	1775439_at	1775467_at	1775626_at	1775663_at	1776401_at	1776650_at	1776768_at	1777603_at	1777854_at	1778035_at	1778189_at	1778594_at	1778809_at	1778857_at	1779018_at	1779734_at	1779775_at
1_273_pos_71	1_273_pos_71	1769342_at	1769462_at	1769828_at	1770116_at	1770167_at	1770518_at	1770532_at	1770696_at	1770947_at	1771557_at	1771695_at	1771703_at	1771956_at	1772384_at	1772470_at	1772562_at	1772736_at	1772882_at	1772999_at	1773203_at	1773230_at	1773515_at	1773540_at	1773863_at	1774011_at	1774012_at	1774057_at	1774080_at	1774126_at	1774152_at	1774226_at	1774340_at	1774376_at	1774445_at	1774495_at	1774604_at	1774715_at	1774777_at	1774801_at	1774840_at	1774844_at	1775083_at	1775307_at	1775480_at	1775666_at	1775729_at	1775974_at	1775976_at	1776477_at	1776596_at	1776633_at	1776791_at	1776857_at	1776877_at	1777080_at	1777971_at	1778279_at	1778412_at	1778632_at	1778907_at	1779004_at	1779129_at	1779150_at	1779412_at	1779482_at	1779552_at	1779905_at	1779922_at	1780004_at	1780059_at	1780155_at
1_273_neg_57	1_273_neg_57	1769314_at	1769378_at	1769730_at	1769943_at	1770023_at	1770319_at	1770440_at	1770659_at	1770744_at	1771051_at	1771143_at	1771289_at	1771458_at	1771569_at	1771863_at	1771884_at	1771955_at	1772103_at	1772287_at	1772625_at	1772674_at	1772959_at	1773117_at	1773170_at	1773291_at	1773307_at	1773900_at	1774010_at	1774241_at	1774489_at	1774627_at	1775374_at	1775439_at	1775467_at	1775526_at	1775663_at	1775965_at	1775978_at	1776603_at	1776650_at	1776768_at	1777034_at	1777312_at	1777816_at	1777854_at	1778035_at	1778479_at	1778594_at	1778654_at	1778809_at	1778857_at	1779097_at	1779112_at	1779309_at	1779389_at	1779775_at	1779946_at
1_274_pos_69	1_274_pos_69	1769314_at	1769462_at	1769684_at	1769943_at	1770011_at	1770082_at	1770167_at	1770440_at	1770518_at	1770962_at	1771214_at	1771376_at	1771569_at	1771884_at	1772384_at	1772470_at	1772549_at	1772562_at	1772654_at	1772999_at	1773117_at	1773176_at	1773203_at	1773230_at	1773307_at	1773457_at	1773863_at	1774011_at	1774057_at	1774134_at	1774176_at	1774340_at	1774376_at	1774445_at	1774715_at	1774777_at	1774806_at	1774860_at	1774988_at	1775020_at	1775347_at	1775439_at	1775467_at	1775666_at	1775976_at	1776061_at	1776122_at	1776401_at	1776441_at	1776998_at	1777196_at	1777374_at	1777603_at	1777816_at	1777854_at	1778035_at	1778189_at	1778594_at	1778791_at	1778816_at	1778857_at	1779129_at	1779150_at	1779482_at	1779682_at	1779922_at	1779946_at	1780059_at	1780122_at
1_274_neg_74	1_274_neg_74	1769342_at	1769371_at	1769378_at	1769683_at	1769952_at	1770023_at	1770402_at	1770451_at	1770540_at	1770659_at	1770744_at	1771051_at	1771143_at	1771313_at	1771557_at	1771619_at	1771695_at	1771863_at	1771955_at	1771956_at	1772054_at	1772223_at	1772255_at	1772287_at	1772674_at	1772700_at	1772736_at	1772882_at	1772883_at	1772939_at	1773141_at	1773291_at	1773515_at	1773560_at	1773765_at	1773900_at	1774122_at	1774425_at	1774495_at	1774512_at	1774627_at	1774705_at	1775083_at	1775307_at	1775384_at	1775729_at	1775736_at	1775873_at	1775974_at	1775978_at	1776154_at	1776603_at	1776768_at	1776791_at	1776948_at	1777034_at	1777156_at	1777312_at	1778252_at	1778412_at	1778479_at	1778702_at	1778809_at	1778929_at	1779097_at	1779360_at	1779389_at	1779402_at	1779412_at	1779643_at	1779660_at	1779767_at	1779769_at	1779775_at
1_275_pos_50	1_275_pos_50	1769371_at	1769683_at	1769684_at	1770319_at	1770451_at	1770540_at	1770659_at	1771051_at	1771219_at	1771289_at	1771956_at	1772470_at	1772554_at	1772654_at	1772674_at	1772736_at	1772883_at	1772959_at	1773117_at	1773170_at	1773176_at	1773863_at	1773900_at	1774373_at	1774489_at	1774777_at	1774860_at	1775083_at	1775374_at	1775439_at	1775663_at	1775744_at	1775965_at	1775986_at	1776603_at	1776948_at	1777034_at	1777196_at	1778252_at	1778479_at	1778929_at	1778950_at	1779004_at	1779112_at	1779322_at	1779360_at	1779389_at	1779775_at	1780004_at	1780122_at
1_275_neg_56	1_275_neg_56	1769314_at	1769378_at	1769428_at	1769462_at	1770023_at	1770082_at	1770532_at	1770696_at	1771619_at	1771695_at	1771703_at	1771884_at	1772148_at	1772398_at	1773123_at	1773141_at	1773203_at	1773307_at	1773515_at	1773540_at	1773708_at	1774126_at	1774134_at	1774176_at	1774226_at	1774376_at	1774627_at	1774806_at	1774844_at	1775307_at	1775347_at	1775978_at	1776154_at	1776401_at	1776441_at	1776477_at	1776768_at	1776877_at	1777374_at	1777603_at	1777661_at	1777667_s_at	1777854_at	1778189_at	1778412_at	1778594_at	1778632_at	1778809_at	1779402_at	1779412_at	1779482_at	1779552_at	1779734_at	1779922_at	1779946_at	1780059_at
1_276_pos_69	1_276_pos_69	1769314_at	1769342_at	1769428_at	1769462_at	1769684_at	1770082_at	1770402_at	1770532_at	1770696_at	1771081_at	1771143_at	1771695_at	1771703_at	1771863_at	1771955_at	1772148_at	1772223_at	1772255_at	1772398_at	1772470_at	1772554_at	1772654_at	1772700_at	1773176_at	1773203_at	1773307_at	1773515_at	1773540_at	1773708_at	1773765_at	1774126_at	1774134_at	1774176_at	1774226_at	1774489_at	1774495_at	1774844_at	1774860_at	1775307_at	1775347_at	1775374_at	1775873_at	1775928_at	1775974_at	1776477_at	1776633_at	1776768_at	1776791_at	1776877_at	1777374_at	1777603_at	1777661_at	1778189_at	1778412_at	1778632_at	1778809_at	1778950_at	1779097_at	1779412_at	1779482_at	1779552_at	1779643_at	1779660_at	1779734_at	1779775_at	1779922_at	1779946_at	1780059_at	1780122_at
1_276_neg_79	1_276_neg_79	1769371_at	1769378_at	1769683_at	1769943_at	1770023_at	1770167_at	1770319_at	1770440_at	1770451_at	1770518_at	1770540_at	1770659_at	1770962_at	1771214_at	1771219_at	1771289_at	1771510_at	1771619_at	1771817_at	1771956_at	1772103_at	1772384_at	1772549_at	1772674_at	1772736_at	1772883_at	1772959_at	1772999_at	1773117_at	1773141_at	1773170_at	1773230_at	1773457_at	1773498_at	1773863_at	1773900_at	1773961_at	1774011_at	1774057_at	1774080_at	1774152_at	1774340_at	1774373_at	1774445_at	1774715_at	1774777_at	1775083_at	1775218_at	1775439_at	1775467_at	1775663_at	1775666_at	1775965_at	1775976_at	1775978_at	1776122_at	1776154_at	1776171_at	1776603_at	1776948_at	1776998_at	1777034_at	1777196_at	1777971_at	1778035_at	1778252_at	1778479_at	1778816_at	1778857_at	1778907_at	1778929_at	1779004_at	1779112_at	1779129_at	1779150_at	1779322_at	1779389_at	1779402_at	1780004_at
1_277_pos_26	1_277_pos_26	1769314_at	1771108_at	1771206_at	1771219_at	1771376_at	1771569_at	1771935_at	1771955_at	1772148_at	1772694_at	1773203_at	1773342_at	1774373_at	1774627_at	1774840_at	1774988_at	1775436_at	1775978_at	1775986_at	1776825_at	1777112_at	1778632_at	1778809_at	1779004_at	1779322_at	1779775_at
1_277_neg_26	1_277_neg_26	1769428_at	1769875_at	1770167_at	1770518_at	1771510_at	1771817_at	1771956_at	1772054_at	1772384_at	1772398_at	1772736_at	1773170_at	1773708_at	1775083_at	1775384_at	1775976_at	1777196_at	1777455_at	1777617_at	1777661_at	1777843_at	1778655_at	1778801_at	1779017_at	1779150_at	1779483_at
1_278_pos_44	1_278_pos_44	1769428_at	1769462_at	1769943_at	1770319_at	1770352_at	1770696_at	1771143_at	1771289_at	1771703_at	1772103_at	1772287_at	1772625_at	1773117_at	1773203_at	1773600_at	1773900_at	1773952_at	1774010_at	1774012_at	1774126_at	1774425_at	1774930_at	1775467_at	1775663_at	1775678_at	1776272_at	1776346_at	1776477_at	1776523_at	1776603_at	1776799_at	1776877_at	1777080_at	1777312_at	1777456_at	1778035_at	1778316_at	1778479_at	1778632_at	1779031_at	1779309_at	1779413_at	1779767_at	1779922_at
1_278_neg_53	1_278_neg_53	1769828_at	1770082_at	1770440_at	1770455_at	1770532_at	1770659_at	1771051_at	1771219_at	1771458_at	1771557_at	1771569_at	1771695_at	1772549_at	1772562_at	1772674_at	1772959_at	1773170_at	1773425_at	1773457_at	1773515_at	1773540_at	1773750_at	1774226_at	1774257_at	1774373_at	1774376_at	1774604_at	1774658_at	1774801_at	1774844_at	1775307_at	1775445_at	1775473_at	1775480_at	1775526_at	1775729_at	1775965_at	1776080_at	1776633_at	1776689_at	1776998_at	1777034_at	1778156_at	1778412_at	1778816_at	1778857_at	1779112_at	1779322_at	1779389_at	1779412_at	1779552_at	1780055_at	1780155_at
1_279_pos_42	1_279_pos_42	1769462_at	1769828_at	1770402_at	1770540_at	1770659_at	1770767_at	1770947_at	1771458_at	1771703_at	1772255_at	1772562_at	1772674_at	1772700_at	1772736_at	1772959_at	1773117_at	1773170_at	1773307_at	1773952_at	1774126_at	1774376_at	1774604_at	1774801_at	1774806_at	1775678_at	1776272_at	1776401_at	1776477_at	1777080_at	1777344_at	1777374_at	1777456_at	1779000_at	1779389_at	1779482_at	1779597_at	1779734_at	1779775_at	1779905_at	1780055_at	1780059_at	1780155_at
1_279_neg_49	1_279_neg_49	1769314_at	1769683_at	1770082_at	1770440_at	1770455_at	1770962_at	1771214_at	1771692_at	1772103_at	1772204_at	1772287_at	1772549_at	1772625_at	1773203_at	1773457_at	1773498_at	1773540_at	1773600_at	1773750_at	1773900_at	1774010_at	1774495_at	1774658_at	1774844_at	1774930_at	1774937_at	1775445_at	1775480_at	1776080_at	1776171_at	1776215_at	1776268_at	1776603_at	1776689_at	1776998_at	1777034_at	1777237_at	1777312_at	1777752_at	1777816_at	1778412_at	1778479_at	1778632_at	1778816_at	1779031_at	1779309_at	1779413_at	1779767_at	1779922_at
1_280_pos_37	1_280_pos_37	1769371_at	1769462_at	1770455_at	1770659_at	1770947_at	1771405_at	1771510_at	1771703_at	1771817_at	1772255_at	1772287_at	1772674_at	1772959_at	1773170_at	1773540_at	1774010_at	1774126_at	1774495_at	1774844_at	1774930_at	1775744_at	1776171_at	1776477_at	1776603_at	1777196_at	1777312_at	1777374_at	1778282_at	1778479_at	1779309_at	1779389_at	1779413_at	1779482_at	1779767_at	1779775_at	1779905_at	1780059_at
1_280_neg_39	1_280_neg_39	1769314_at	1769683_at	1770082_at	1770767_at	1770962_at	1771051_at	1771143_at	1771214_at	1771692_at	1772148_at	1772204_at	1772398_at	1772562_at	1773117_at	1773203_at	1773750_at	1773900_at	1773952_at	1774376_at	1774801_at	1774840_at	1774937_at	1775467_at	1775678_at	1776215_at	1776268_at	1776272_at	1776596_at	1777034_at	1777237_at	1777456_at	1777752_at	1778018_at	1778156_at	1778290_at	1778632_at	1779597_at	1780055_at	1780155_at
1_281_pos_52	1_281_pos_52	1769314_at	1769339_at	1769342_at	1769462_at	1770082_at	1770087_at	1770221_at	1770448_at	1770962_at	1771171_at	1771214_at	1771215_at	1771246_at	1771405_at	1771557_at	1771695_at	1771884_at	1772870_at	1773062_at	1773117_at	1773170_at	1773498_at	1773515_at	1773560_at	1774010_at	1774365_at	1774425_at	1775307_at	1775626_at	1775678_at	1775729_at	1775736_at	1776171_at	1776272_at	1776791_at	1776811_at	1777456_at	1777563_at	1777585_at	1777816_at	1778156_at	1778245_at	1778252_at	1778392_at	1778929_at	1779018_at	1779317_at	1779412_at	1779482_at	1779767_at	1779892_at	1780059_at
1_281_neg_51	1_281_neg_51	1769371_at	1769943_at	1770011_at	1770402_at	1770440_at	1770455_at	1770767_at	1770947_at	1771081_at	1771143_at	1771915_at	1771956_at	1772255_at	1772549_at	1772625_at	1772700_at	1772736_at	1773203_at	1773307_at	1773457_at	1773540_at	1773750_at	1773870_at	1774290_at	1774844_at	1775083_at	1775439_at	1775467_at	1775928_at	1776061_at	1776122_at	1776998_at	1777034_at	1777196_at	1777854_at	1778035_at	1778144_at	1778594_at	1778632_at	1778816_at	1778857_at	1779309_at	1779360_at	1779549_at	1779734_at	1779775_at	1779905_at	1779944_at	1779946_at	1780055_at	1780155_at
1_282_pos_42	1_282_pos_42	1769395_at	1770027_at	1770087_at	1770455_at	1770532_at	1770540_at	1770767_at	1771051_at	1771108_at	1771510_at	1771557_at	1771817_at	1772287_at	1772694_at	1773230_at	1773750_at	1774226_at	1774806_at	1774930_at	1775307_at	1775436_at	1775666_at	1775729_at	1776401_at	1777034_at	1777312_at	1777344_at	1777374_at	1778018_at	1778290_at	1778412_at	1778801_at	1778809_at	1778857_at	1779000_at	1779309_at	1779413_at	1779478_at	1779552_at	1779775_at	1780055_at	1780155_at
1_282_neg_42	1_282_neg_42	1769428_at	1769462_at	1769683_at	1770319_at	1770402_at	1770696_at	1770947_at	1771143_at	1771206_at	1771405_at	1771703_at	1772103_at	1772148_at	1772398_at	1772562_at	1772700_at	1773117_at	1773307_at	1773900_at	1774010_at	1774376_at	1774801_at	1774840_at	1775663_at	1775744_at	1776171_at	1776272_at	1776477_at	1776603_at	1776768_at	1776825_at	1776872_at	1776877_at	1777112_at	1778156_at	1778282_at	1778479_at	1779482_at	1779767_at	1779905_at	1779922_at	1780059_at
1_283_pos_11	1_283_pos_11	1769587_at	1770402_at	1771171_at	1772222_at	1772255_at	1772700_at	1773062_at	1773307_at	1775467_at	1777196_at	1778245_at
1_283_neg_16	1_283_neg_16	1770571_at	1770962_at	1771214_at	1771313_at	1771695_at	1773515_at	1774361_at	1776061_at	1778078_at	1778104_at	1779317_at	1779412_at	1779482_at	1779769_at	1779944_at	1780059_at
1_284_pos_49	1_284_pos_49	1769395_at	1769462_at	1769683_at	1770023_at	1770027_at	1770696_at	1770727_at	1771108_at	1771143_at	1771278_at	1771405_at	1771510_at	1771817_at	1771955_at	1772554_at	1772562_at	1772625_at	1772694_at	1772700_at	1773141_at	1773203_at	1773230_at	1773708_at	1773863_at	1773900_at	1774010_at	1774376_at	1774489_at	1774777_at	1775374_at	1775436_at	1775666_at	1775736_at	1775744_at	1775978_at	1776272_at	1776877_at	1777143_s_at	1777556_at	1777661_at	1778632_at	1778801_at	1778809_at	1779004_at	1779014_at	1779402_at	1779767_at	1779775_at	1779922_at
1_284_neg_44	1_284_neg_44	1769428_at	1769845_at	1770167_at	1770315_at	1770659_at	1770754_at	1771206_at	1772148_at	1772398_at	1772470_at	1772674_at	1772959_at	1773170_at	1773176_at	1773342_at	1773703_at	1773750_at	1773961_at	1774780_at	1774806_at	1774840_at	1775218_at	1775976_at	1776401_at	1776768_at	1776825_at	1777112_at	1777196_at	1777312_at	1777374_at	1777667_s_at	1777780_at	1778479_at	1778950_at	1778996_at	1779129_at	1779150_at	1779317_at	1779389_at	1779413_at	1779478_at	1780055_at	1780122_at	1780155_at
1_285_pos_44	1_285_pos_44	1769395_at	1769462_at	1769683_at	1770027_at	1770221_at	1770402_at	1771108_at	1771143_at	1771346_at	1771510_at	1771817_at	1771863_at	1772470_at	1772562_at	1772625_at	1772694_at	1772700_at	1772939_at	1773176_at	1773203_at	1773230_at	1773695_at	1773900_at	1774010_at	1774376_at	1774425_at	1775436_at	1775666_at	1775736_at	1777156_at	1777589_at	1777667_s_at	1778316_at	1778412_at	1778632_at	1778702_at	1778801_at	1778809_at	1778950_at	1779004_at	1779014_at	1779275_at	1779767_at	1780122_at
1_285_neg_56	1_285_neg_56	1769428_at	1769851_at	1770023_at	1770142_at	1770518_at	1770532_at	1771206_at	1771215_at	1771557_at	1771881_at	1772148_at	1772384_at	1772398_at	1772549_at	1772554_at	1772736_at	1772959_at	1773117_at	1773141_at	1773170_at	1773307_at	1773457_at	1773498_at	1773750_at	1774157_at	1774365_at	1774489_at	1774780_at	1774806_at	1774840_at	1775374_at	1775729_at	1775948_at	1775974_at	1775978_at	1776401_at	1776610_at	1776768_at	1776825_at	1776998_at	1777112_at	1777143_s_at	1777312_at	1777374_at	1778816_at	1779317_at	1779402_at	1779413_at	1779478_at	1779775_at	1780004_at	1780055_at	1780155_at	AFFX-r2-Sc-URA3-3_at	AFFX-r2-Sc-URA3-5_at	AFFX-r2-Sc-URA3-M_at
1_286_pos_35	1_286_pos_35	1770451_at	1770659_at	1770767_at	1771143_at	1771215_at	1771510_at	1771817_at	1772549_at	1772562_at	1772625_at	1772674_at	1772736_at	1773203_at	1773307_at	1773457_at	1773498_at	1773870_at	1774365_at	1774376_at	1774489_at	1775020_at	1776998_at	1777667_s_at	1778144_at	1778316_at	1778632_at	1778791_at	1778816_at	1778857_at	1779317_at	1779389_at	1779549_at	1779734_at	1779775_at	1779892_at
1_286_neg_39	1_286_neg_39	1769462_at	1770087_at	1770221_at	1770402_at	1770448_at	1770962_at	1771081_at	1771214_at	1771557_at	1771884_at	1772148_at	1772398_at	1772700_at	1772870_at	1772959_at	1773170_at	1774675_at	1774806_at	1774840_at	1775626_at	1775678_at	1775729_at	1775736_at	1775928_at	1776155_at	1776171_at	1776401_at	1776596_at	1777143_s_at	1777312_at	1777563_at	1777816_at	1777854_at	1778594_at	1778919_at	1779018_at	1779413_at	1779552_at	1780044_at
1_287_pos_64	1_287_pos_64	1769371_at	1769428_at	1769857_at	1769937_at	1770011_at	1770221_at	1770448_at	1770455_at	1770540_at	1770659_at	1770767_at	1771051_at	1771215_at	1771458_at	1771687_at	1771884_at	1771956_at	1772148_at	1772255_at	1772398_at	1772549_at	1772562_at	1772625_at	1772674_at	1772870_at	1772883_at	1773203_at	1773457_at	1773498_at	1774081_at	1774365_at	1774376_at	1774675_at	1774705_at	1774801_at	1774844_at	1775083_at	1775467_at	1775626_at	1776155_at	1776603_at	1776768_at	1776998_at	1777080_at	1777156_at	1777374_at	1777854_at	1778316_at	1778479_at	1778594_at	1778632_at	1778808_at	1778816_at	1778857_at	1778919_at	1779018_at	1779317_at	1779360_at	1779389_at	1779482_at	1779734_at	1779946_at	1780044_at	1780059_at
1_287_neg_56	1_287_neg_56	1769314_at	1769339_at	1769462_at	1769683_at	1770082_at	1770087_at	1770402_at	1770532_at	1771081_at	1771151_at	1771353_at	1771557_at	1771692_at	1771703_at	1772700_at	1772736_at	1772959_at	1773117_at	1773170_at	1773230_at	1773307_at	1773560_at	1773900_at	1774025_at	1774226_at	1774425_at	1774495_at	1774806_at	1774930_at	1774937_at	1775020_at	1775666_at	1775678_at	1775729_at	1775928_at	1775974_at	1776171_at	1776272_at	1776401_at	1776477_at	1776596_at	1776811_at	1777196_at	1777237_at	1777312_at	1777563_at	1777667_s_at	1777752_at	1778156_at	1778392_at	1778791_at	1778801_at	1779112_at	1779413_at	1779552_at	1779922_at
1_288_pos_76	1_288_pos_76	1769314_at	1769339_at	1769378_at	1769428_at	1769952_at	1770082_at	1770167_at	1770315_at	1770319_at	1770402_at	1770451_at	1770540_at	1770659_at	1770767_at	1771051_at	1771529_at	1771863_at	1772148_at	1772398_at	1772470_at	1772562_at	1772625_at	1772674_at	1772700_at	1772736_at	1772939_at	1773176_at	1773203_at	1773307_at	1773560_at	1773695_at	1774323_at	1774376_at	1774425_at	1774739_at	1775020_at	1775467_at	1775479_at	1775663_at	1775736_at	1775859_at	1775976_at	1776603_at	1776768_at	1777080_at	1777143_s_at	1777156_at	1777374_at	1777563_at	1777630_at	1777816_at	1778018_at	1778156_at	1778252_at	1778282_at	1778290_at	1778316_at	1778392_at	1778412_at	1778479_at	1778632_at	1778654_at	1778702_at	1778791_at	1778809_at	1778857_at	1778929_at	1778950_at	1779129_at	1779150_at	1779322_at	1779389_at	1779482_at	1779549_at	1780059_at	1780122_at
1_288_neg_77	1_288_neg_77	1769371_at	1769683_at	1769851_at	1770011_at	1770221_at	1770352_at	1770448_at	1770518_at	1770532_at	1770947_at	1771143_at	1771215_at	1771510_at	1771557_at	1771609_at	1771692_at	1771703_at	1771817_at	1771881_at	1771955_at	1772255_at	1772384_at	1772549_at	1772870_at	1772959_at	1773117_at	1773141_at	1773170_at	1773230_at	1773457_at	1773498_at	1773708_at	1773900_at	1774012_at	1774157_at	1774176_at	1774226_at	1774365_at	1774373_at	1774489_at	1774495_at	1774806_at	1774937_at	1775374_at	1775666_at	1775678_at	1775729_at	1775744_at	1775847_at	1775948_at	1775974_at	1776171_at	1776401_at	1776427_at	1776477_at	1776610_at	1776998_at	1777237_at	1777661_at	1777667_s_at	1777752_at	1777854_at	1778189_at	1778594_at	1778801_at	1778816_at	1779004_at	1779317_at	1779360_at	1779402_at	1779734_at	1779767_at	1779775_at	1779905_at	1779922_at	1779946_at	1780004_at
1_289_pos_48	1_289_pos_48	1769314_at	1769875_at	1769952_at	1770027_at	1770402_at	1770540_at	1770659_at	1770727_at	1770767_at	1771051_at	1771206_at	1771278_at	1771955_at	1772625_at	1772674_at	1772694_at	1772700_at	1773141_at	1773230_at	1773560_at	1773708_at	1773863_at	1774373_at	1774489_at	1774777_at	1774840_at	1775363_at	1775374_at	1775436_at	1775666_at	1776603_at	1777374_at	1777455_at	1777661_at	1777667_s_at	1777843_at	1778392_at	1778479_at	1778632_at	1778801_at	1778857_at	1778929_at	1779004_at	1779389_at	1779402_at	1779482_at	1779775_at	1780059_at
1_289_neg_47	1_289_neg_47	1769371_at	1769395_at	1769428_at	1769683_at	1770011_at	1770167_at	1770315_at	1770754_at	1771219_at	1771510_at	1771557_at	1771703_at	1771817_at	1771935_at	1772148_at	1772255_at	1772398_at	1772952_at	1773170_at	1773176_at	1773900_at	1773961_at	1774012_at	1774780_at	1775218_at	1775729_at	1775744_at	1775976_at	1775986_at	1776171_at	1776457_at	1776477_at	1776717_at	1776768_at	1777112_at	1777143_s_at	1777780_at	1778950_at	1779014_at	1779129_at	1779150_at	1779317_at	1779322_at	1779734_at	1779922_at	1779946_at	1780122_at
1_294_pos_69	1_294_pos_69	1769371_at	1769378_at	1769462_at	1769683_at	1769875_at	1770011_at	1770315_at	1771143_at	1771206_at	1771215_at	1771346_at	1771557_at	1771703_at	1771863_at	1772255_at	1772287_at	1772694_at	1772939_at	1772959_at	1773123_at	1773170_at	1773176_at	1773230_at	1773498_at	1773695_at	1773708_at	1773961_at	1774134_at	1774151_at	1774176_at	1774365_at	1774373_at	1774425_at	1774627_at	1774806_at	1774840_at	1775218_at	1775436_at	1775666_at	1775678_at	1775729_at	1775736_at	1775978_at	1776401_at	1776477_at	1776596_at	1776717_at	1777143_s_at	1777156_at	1777455_at	1777630_at	1777661_at	1777843_at	1777854_at	1778189_at	1778412_at	1778594_at	1778801_at	1778809_at	1778950_at	1778954_at	1779004_at	1779309_at	1779317_at	1779360_at	1779734_at	1779922_at	1779946_at	1780122_at
1_294_neg_63	1_294_neg_63	1769314_at	1769339_at	1769428_at	1769684_at	1769851_at	1770082_at	1770142_at	1770402_at	1770451_at	1770518_at	1770659_at	1770962_at	1771214_at	1771219_at	1771510_at	1771817_at	1771881_at	1771955_at	1772148_at	1772384_at	1772398_at	1772549_at	1772625_at	1772654_at	1772674_at	1772700_at	1773117_at	1773141_at	1773203_at	1773457_at	1773560_at	1774157_at	1774489_at	1774860_at	1775374_at	1775948_at	1775974_at	1775986_at	1776610_at	1776768_at	1776998_at	1777112_at	1777374_at	1777667_s_at	1777816_at	1778156_at	1778316_at	1778392_at	1778479_at	1778632_at	1778816_at	1778929_at	1779322_at	1779389_at	1779402_at	1779478_at	1779675_at	1779682_at	1779775_at	1780004_at	AFFX-r2-Sc-URA3-3_at	AFFX-r2-Sc-URA3-5_at	AFFX-r2-Sc-URA3-M_at
1_295_pos_47	1_295_pos_47	1769371_at	1769428_at	1769462_at	1769684_at	1770820_at	1771179_at	1771346_at	1771529_at	1771569_at	1771962_at	1772054_at	1772148_at	1772255_at	1772398_at	1772654_at	1773141_at	1773170_at	1773540_at	1773695_at	1774126_at	1774176_at	1774241_at	1774425_at	1774739_at	1774806_at	1774844_at	1774860_at	1775479_at	1775678_at	1775736_at	1775859_at	1776058_at	1776401_at	1776596_at	1776650_at	1777156_at	1777456_at	1777630_at	1778189_at	1778412_at	1778702_at	1778906_at	1779317_at	1779402_at	1779734_at	1779946_at	1780201_at
1_295_neg_64	1_295_neg_64	1769314_at	1769378_at	1769851_at	1770023_at	1770142_at	1770315_at	1770402_at	1770451_at	1770659_at	1770962_at	1771214_at	1771510_at	1771609_at	1771816_at	1771817_at	1771881_at	1772549_at	1772625_at	1772674_at	1772694_at	1772700_at	1773117_at	1773123_at	1773176_at	1773203_at	1773457_at	1773560_at	1773708_at	1774151_at	1774157_at	1774373_at	1774495_at	1774512_at	1774627_at	1774658_at	1775436_at	1775847_at	1775948_at	1775974_at	1775978_at	1776610_at	1776689_at	1776768_at	1776841_at	1776998_at	1777034_at	1777661_at	1778120_at	1778392_at	1778632_at	1778801_at	1778816_at	1778929_at	1778950_at	1779004_at	1779389_at	1779478_at	1779552_at	1779775_at	1780004_at	1780122_at	AFFX-r2-Sc-URA3-3_at	AFFX-r2-Sc-URA3-5_at	AFFX-r2-Sc-URA3-M_at
1_296_pos_44	1_296_pos_44	1769684_at	1770167_at	1771176_at	1771816_at	1771863_at	1771881_at	1772470_at	1772625_at	1772654_at	1772939_at	1773117_at	1773141_at	1773695_at	1773961_at	1774425_at	1774495_at	1774512_at	1774658_at	1774860_at	1775218_at	1775384_at	1775517_at	1775648_at	1775736_at	1775948_at	1775974_at	1775976_at	1776019_at	1776689_at	1776717_at	1777143_s_at	1777630_at	1778120_at	1778194_at	1778252_at	1778568_at	1778673_at	1778809_at	1778954_at	1779129_at	1779150_at	1779402_at	1779478_at	1779734_at
1_296_neg_56	1_296_neg_56	1769378_at	1770023_at	1770142_at	1770315_at	1770518_at	1770820_at	1771179_at	1771376_at	1771529_at	1771569_at	1771955_at	1771956_at	1771962_at	1772384_at	1772549_at	1773123_at	1773176_at	1773457_at	1773540_at	1773560_at	1774151_at	1774157_at	1774241_at	1774489_at	1774739_at	1775083_at	1775374_at	1775479_at	1775678_at	1775859_at	1775876_at	1775978_at	1776058_at	1776427_at	1776610_at	1776650_at	1776667_at	1776998_at	1777156_at	1777456_at	1777486_at	1777667_s_at	1778392_at	1778412_at	1778816_at	1778950_at	1779675_at	1779682_at	1779775_at	1780004_at	1780122_at	1780201_at	AFFX-r2-Sc-URA3-3_at	AFFX-r2-Sc-URA3-5_at	AFFX-r2-Sc-URA3-M_at	RPTR-Sc-AF298789-1_s_at
1_297_pos_33	1_297_pos_33	1769339_at	1769371_at	1770011_at	1770082_at	1770087_at	1770402_at	1770962_at	1771214_at	1771557_at	1772625_at	1772700_at	1773307_at	1774010_at	1774176_at	1775020_at	1775729_at	1776171_at	1776272_at	1776603_at	1777563_at	1777816_at	1777854_at	1778018_at	1778156_at	1778189_at	1778290_at	1778479_at	1778594_at	1778791_at	1778929_at	1779360_at	1779675_at	1779734_at
1_297_neg_27	1_297_neg_27	1769314_at	1769683_at	1770221_at	1770352_at	1770455_at	1770767_at	1770947_at	1771081_at	1771143_at	1771956_at	1772255_at	1773560_at	1774801_at	1774974_at	1775083_at	1775744_at	1775928_at	1776273_x_at	1776705_at	1777585_at	1778392_at	1778878_s_at	1779309_at	1779317_at	1779889_s_at	1779905_at	1779946_at
1_299_pos_59	1_299_pos_59	1769395_at	1769609_at	1769818_at	1769845_at	1769875_at	1770072_at	1770167_at	1770754_at	1771108_at	1771401_at	1771510_at	1771529_at	1771817_at	1771935_at	1772398_at	1772470_at	1772549_at	1772625_at	1772654_at	1772694_at	1773141_at	1773342_at	1773457_at	1773703_at	1773708_at	1773961_at	1774122_at	1774157_at	1774236_at	1774373_at	1775218_at	1775436_at	1775678_at	1775859_at	1775976_at	1776171_at	1776610_at	1776717_at	1776768_at	1776998_at	1777112_at	1777156_at	1777455_at	1777661_at	1777780_at	1777843_at	1778412_at	1778801_at	1778816_at	1778821_at	1778954_at	1778996_at	1779004_at	1779129_at	1779150_at	1779402_at	1779675_at	1779922_at	1780004_at
1_299_neg_46	1_299_neg_46	1769428_at	1769952_at	1770023_at	1770027_at	1770315_at	1770540_at	1770727_at	1770767_at	1771206_at	1771219_at	1771278_at	1771955_at	1772148_at	1772939_at	1772999_at	1773117_at	1773176_at	1773230_at	1773695_at	1773863_at	1774287_at	1774425_at	1774445_at	1774489_at	1774512_at	1774777_at	1774806_at	1774840_at	1775374_at	1775666_at	1775736_at	1775974_at	1775978_at	1775986_at	1775990_at	1776401_at	1776427_at	1776596_at	1777556_at	1777589_at	1777667_s_at	1778809_at	1778950_at	1779322_at	1779483_at	1779775_at
1_300_pos_27	1_300_pos_27	1770440_at	1770455_at	1770532_at	1770540_at	1770659_at	1770767_at	1772375_at	1772549_at	1772625_at	1772674_at	1773117_at	1773230_at	1773457_at	1774226_at	1774495_at	1774844_at	1775445_at	1775480_at	1775666_at	1775678_at	1776080_at	1776717_at	1776998_at	1778809_at	1778816_at	1779389_at	1779552_at
1_300_neg_20	1_300_neg_20	1769462_at	1770319_at	1771143_at	1771557_at	1771955_at	1772398_at	1773952_at	1774126_at	1774425_at	1774489_at	1774658_at	1775663_at	1775729_at	1776171_at	1776272_at	1776689_at	1777080_at	1777456_at	1778316_at	1778412_at
1_301_pos_47	1_301_pos_47	1769339_at	1769462_at	1769683_at	1769691_at	1769828_at	1769857_at	1769952_at	1770011_at	1770082_at	1770455_at	1770532_at	1770540_at	1770767_at	1770947_at	1771143_at	1771405_at	1771695_at	1771703_at	1773515_at	1773750_at	1773765_at	1774081_at	1774226_at	1774321_at	1774323_at	1774604_at	1774806_at	1775467_at	1775744_at	1776401_at	1776477_at	1776596_at	1777312_at	1777456_at	1777816_at	1778156_at	1778563_at	1778808_at	1778929_at	1779309_at	1779412_at	1779413_at	1779643_at	1779775_at	1779905_at	1780055_at	1780155_at
1_301_neg_34	1_301_neg_34	1769943_at	1770087_at	1770451_at	1771557_at	1771956_at	1772375_at	1772562_at	1772625_at	1773307_at	1773560_at	1773900_at	1774010_at	1774012_at	1774122_at	1774376_at	1775083_at	1775678_at	1775729_at	1776171_at	1776272_at	1776603_at	1776811_at	1777196_at	1777585_at	1778018_at	1778035_at	1778282_at	1778290_at	1778316_at	1778392_at	1778479_at	1778632_at	1779922_at	1779946_at
1_302_pos_69	1_302_pos_69	1769428_at	1769851_at	1770027_at	1770142_at	1770727_at	1770947_at	1771143_at	1771176_at	1771179_at	1771219_at	1771278_at	1771402_at	1771529_at	1771569_at	1771609_at	1771695_at	1771863_at	1772470_at	1772625_at	1772654_at	1773230_at	1773515_at	1773750_at	1773961_at	1774012_at	1774122_at	1774157_at	1774627_at	1774840_at	1775218_at	1775526_at	1775648_at	1775666_at	1775744_at	1775847_at	1775859_at	1776058_at	1776171_at	1776272_at	1776603_at	1776610_at	1776717_at	1776841_at	1777156_at	1777374_at	1777456_at	1777556_at	1777589_at	1777721_at	1778194_at	1778359_at	1778479_at	1778568_at	1778801_at	1778809_at	1778954_at	1779097_at	1779322_at	1779412_at	1779478_at	1779483_at	1779675_at	1779905_at	1779922_at	1780004_at	1780155_at	AFFX-r2-Sc-URA3-3_at	AFFX-r2-Sc-URA3-5_at	AFFX-r2-Sc-URA3-M_at
1_302_neg_77	1_302_neg_77	1769683_at	1769691_at	1769943_at	1769952_at	1770023_at	1770455_at	1770518_at	1770540_at	1770754_at	1770767_at	1771051_at	1771346_at	1771510_at	1771630_at	1771816_at	1771817_at	1771881_at	1771935_at	1771955_at	1772287_at	1772384_at	1772398_at	1772554_at	1772694_at	1772939_at	1773085_at	1773117_at	1773342_at	1773695_at	1773708_at	1773903_at	1774010_at	1774011_at	1774057_at	1774152_at	1774323_at	1774340_at	1774373_at	1774489_at	1774512_at	1774715_at	1774806_at	1774859_at	1775374_at	1775436_at	1775517_at	1775736_at	1775948_at	1775974_at	1775978_at	1776084_at	1776401_at	1776427_at	1776596_at	1777112_at	1777196_at	1777486_at	1777563_at	1777630_at	1777661_at	1777667_s_at	1777780_at	1778018_at	1778035_at	1778120_at	1778252_at	1778290_at	1778335_at	1778563_at	1778654_at	1778702_at	1778857_at	1779468_at	1779482_at	1779654_s_at	1779767_at	1780059_at
1_303_pos_69	1_303_pos_69	1769339_at	1769937_at	1770023_at	1770082_at	1770451_at	1770518_at	1770754_at	1770947_at	1771143_at	1771246_at	1771346_at	1771458_at	1771687_at	1771915_at	1771955_at	1772148_at	1772255_at	1772375_at	1772398_at	1772562_at	1772625_at	1772870_at	1772939_at	1773117_at	1773560_at	1773695_at	1773750_at	1773870_at	1774012_at	1774122_at	1774290_at	1774321_at	1774425_at	1774489_at	1774512_at	1774705_at	1774930_at	1775374_at	1775517_at	1775526_at	1775678_at	1775736_at	1775744_at	1775859_at	1775978_at	1776171_at	1776272_at	1776427_at	1776603_at	1776633_at	1777374_at	1777563_at	1777780_at	1777816_at	1778144_at	1778156_at	1778252_at	1778392_at	1778479_at	1778702_at	1778929_at	1779317_at	1779549_at	1779734_at	1779775_at	1779905_at	1779922_at	1780055_at	1780155_at
1_303_neg_76	1_303_neg_76	1769510_at	1769683_at	1769691_at	1769828_at	1769851_at	1769943_at	1769952_at	1770011_at	1770027_at	1770142_at	1770455_at	1770540_at	1770696_at	1770767_at	1770962_at	1771214_at	1771405_at	1771510_at	1771557_at	1771609_at	1771817_at	1771863_at	1771956_at	1773307_at	1773884_at	1773900_at	1774010_at	1774157_at	1774323_at	1774604_at	1774801_at	1774806_at	1774859_at	1774974_at	1775020_at	1775083_at	1775729_at	1775847_at	1776084_at	1776273_x_at	1776401_at	1776596_at	1776610_at	1776705_at	1776717_at	1776768_at	1776877_at	1777097_at	1777456_at	1777585_at	1777589_at	1777721_at	1777854_at	1778018_at	1778035_at	1778290_at	1778563_at	1778594_at	1778654_at	1778801_at	1778809_at	1778857_at	1778878_s_at	1778954_at	1779004_at	1779482_at	1779654_s_at	1779675_at	1779767_at	1779889_s_at	1780004_at	1780059_at	AFFX-r2-Sc-URA3-3_at	AFFX-r2-Sc-URA3-5_at	AFFX-r2-Sc-URA3-M_at	RPTR-Sc-AF298789-1_s_at
1_304_pos_20	1_304_pos_20	1770383_at	1771179_at	1771402_at	1771881_at	1771955_at	1772375_at	1772398_at	1773695_at	1774512_at	1774859_at	1775736_at	1775948_at	1775974_at	1776058_at	1776084_at	1776272_at	1776633_at	1777721_at	1778359_at	1779654_s_at
1_304_neg_19	1_304_neg_19	1770455_at	1770532_at	1771529_at	1771816_at	1771962_at	1772317_at	1774442_at	1775859_at	1776717_at	1776896_at	1777156_at	1777456_at	1778120_at	1778335_at	1778809_at	1778906_at	1778954_at	1779597_at	1780004_at
1_305_pos_50	1_305_pos_50	1769371_at	1769857_at	1770011_at	1770352_at	1770440_at	1770451_at	1770532_at	1770947_at	1770962_at	1771214_at	1771458_at	1771695_at	1771955_at	1771956_at	1772700_at	1773117_at	1773307_at	1773515_at	1773695_at	1773750_at	1774012_at	1774081_at	1774122_at	1774152_at	1774226_at	1774801_at	1774974_at	1775020_at	1775083_at	1775736_at	1775744_at	1776273_x_at	1776603_at	1776705_at	1777156_at	1777585_at	1777630_at	1777854_at	1778252_at	1778479_at	1778594_at	1778791_at	1778808_at	1778878_s_at	1779309_at	1779412_at	1779889_s_at	1779905_at	1779946_at	1780155_at
1_305_neg_51	1_305_neg_51	1769314_at	1769339_at	1769851_at	1769943_at	1769952_at	1770082_at	1770087_at	1770540_at	1771051_at	1771143_at	1771246_at	1771557_at	1771915_at	1772255_at	1772870_at	1773560_at	1773900_at	1774010_at	1774157_at	1774176_at	1774290_at	1774323_at	1774806_at	1774930_at	1775467_at	1775626_at	1775729_at	1776401_at	1776596_at	1776610_at	1776633_at	1776717_at	1776768_at	1777196_at	1777563_at	1777589_at	1777816_at	1778018_at	1778035_at	1778156_at	1778189_at	1778290_at	1778392_at	1778412_at	1778929_at	1778954_at	1779018_at	1779317_at	1779675_at	1779734_at	1780004_at
1_306_pos_39	1_306_pos_39	1770023_at	1770518_at	1771346_at	1771529_at	1771962_at	1772223_at	1772384_at	1772562_at	1772625_at	1773117_at	1773695_at	1773961_at	1774122_at	1774226_at	1774859_at	1774930_at	1775218_at	1775374_at	1775517_at	1775648_at	1775736_at	1775873_at	1775978_at	1776084_at	1776272_at	1776603_at	1776717_at	1777156_at	1777374_at	1777456_at	1777589_at	1778120_at	1778479_at	1778604_at	1778954_at	1779097_at	1779654_s_at	1779660_at	1779775_at
1_306_neg_41	1_306_neg_41	1769510_at	1769683_at	1769851_at	1770167_at	1770540_at	1771179_at	1771630_at	1771863_at	1771881_at	1771955_at	1772317_at	1772470_at	1772920_at	1773085_at	1773863_at	1773903_at	1774152_at	1774442_at	1774489_at	1774777_at	1774801_at	1775678_at	1775744_at	1775859_at	1775948_at	1775974_at	1775976_at	1776171_at	1776427_at	1776841_at	1777080_at	1777486_at	1778316_at	1778809_at	1778906_at	1779030_at	1779129_at	1779150_at	1779478_at	1779675_at	1780004_at
1_307_pos_45	1_307_pos_45	1770319_at	1770340_at	1770947_at	1771143_at	1771529_at	1771557_at	1771569_at	1771816_at	1771863_at	1771955_at	1771962_at	1772915_at	1773117_at	1773750_at	1773903_at	1774152_at	1774495_at	1774806_at	1774859_at	1775276_at	1775307_at	1775462_at	1775663_at	1775729_at	1775744_at	1776084_at	1776171_at	1776401_at	1776633_at	1776768_at	1777080_at	1777156_at	1777374_at	1777486_at	1777589_at	1778120_at	1778316_at	1778335_at	1778809_at	1779654_s_at	1779712_at	1779905_at	1780004_at	1780093_at	1780155_at
1_307_neg_38	1_307_neg_38	1769683_at	1769691_at	1770518_at	1770532_at	1770767_at	1771179_at	1771289_at	1771881_at	1772317_at	1772625_at	1773273_at	1773695_at	1773900_at	1774010_at	1774204_at	1774226_at	1774442_at	1774512_at	1775374_at	1775648_at	1775736_at	1775859_at	1775948_at	1775974_at	1776058_at	1776272_at	1776717_at	1776872_at	1777456_at	1778018_at	1778290_at	1778412_at	1778563_at	1778906_at	1778954_at	1779097_at	1779552_at	1779775_at
1_308_pos_34	1_308_pos_34	1769691_at	1770082_at	1770532_at	1770744_at	1770767_at	1771289_at	1771529_at	1771569_at	1771630_at	1771863_at	1771962_at	1773085_at	1773117_at	1773291_at	1774122_at	1774226_at	1774495_at	1774840_at	1774859_at	1776084_at	1776603_at	1777156_at	1778392_at	1778479_at	1778563_at	1778801_at	1778809_at	1778929_at	1779030_at	1779275_at	1779552_at	1779654_s_at	1780004_at	RPTR-Sc-AF298789-1_s_at
1_308_neg_39	1_308_neg_39	1769952_at	1770319_at	1770518_at	1770540_at	1770962_at	1771143_at	1771214_at	1771881_at	1771956_at	1772148_at	1772317_at	1772398_at	1773307_at	1773695_at	1774241_at	1774373_at	1774442_at	1774512_at	1774739_at	1774844_at	1775083_at	1775479_at	1775526_at	1775663_at	1775678_at	1775736_at	1775859_at	1775948_at	1775974_at	1776171_at	1776633_at	1776650_at	1776768_at	1776841_at	1777080_at	1777589_at	1778412_at	1778906_at	1779946_at
1_309_pos_39	1_309_pos_39	1769691_at	1769851_at	1770319_at	1770744_at	1770767_at	1770962_at	1771051_at	1771214_at	1771630_at	1771695_at	1771881_at	1773085_at	1773291_at	1773515_at	1774010_at	1774241_at	1774512_at	1774739_at	1775374_at	1775479_at	1775648_at	1775663_at	1775678_at	1775859_at	1775948_at	1776633_at	1776650_at	1776717_at	1776841_at	1777667_s_at	1778412_at	1778563_at	1778954_at	1779030_at	1779097_at	1779275_at	1779412_at	1779712_at	1779775_at
1_309_neg_31	1_309_neg_31	1770440_at	1770532_at	1771289_at	1771529_at	1771955_at	1771962_at	1772625_at	1772920_at	1773117_at	1773273_at	1773903_at	1774152_at	1774226_at	1774489_at	1774495_at	1774859_at	1775744_at	1776084_at	1776171_at	1776427_at	1776603_at	1776768_at	1777156_at	1777196_at	1777486_at	1777589_at	1778479_at	1779129_at	1779552_at	1779654_s_at	RPTR-Sc-AF298789-1_s_at
1_310_pos_49	1_310_pos_49	1769952_at	1770440_at	1770532_at	1770540_at	1771143_at	1771557_at	1771630_at	1771703_at	1772562_at	1772625_at	1773085_at	1773117_at	1773600_at	1773750_at	1774226_at	1774323_at	1774376_at	1774806_at	1774930_at	1775648_at	1775729_at	1775744_at	1775859_at	1775974_at	1776171_at	1776401_at	1776477_at	1776596_at	1776603_at	1776717_at	1777034_at	1777156_at	1777196_at	1777374_at	1778156_at	1778316_at	1778479_at	1778632_at	1778654_at	1778857_at	1778954_at	1779030_at	1779031_at	1779552_at	1779775_at	1779922_at	1779946_at	1780155_at	RPTR-Sc-AF298789-1_s_at
1_310_neg_48	1_310_neg_48	1769462_at	1769510_at	1769683_at	1769691_at	1769828_at	1769851_at	1769937_at	1770082_at	1770352_at	1770754_at	1770767_at	1771051_at	1771376_at	1771458_at	1771687_at	1771955_at	1774010_at	1774012_at	1774122_at	1774126_at	1774152_at	1774241_at	1774321_at	1774604_at	1774801_at	1774859_at	1775467_at	1776084_at	1776650_at	1776841_at	1777456_at	1777486_at	1777589_at	1777780_at	1778018_at	1778290_at	1778317_at	1778412_at	1778563_at	1778809_at	1778929_at	1779304_at	1779309_at	1779413_at	1779482_at	1779654_s_at	1779767_at	1780059_at
1_311_pos_34	1_311_pos_34	1769609_at	1769683_at	1769875_at	1770767_at	1771108_at	1771401_at	1771510_at	1771529_at	1771817_at	1771863_at	1771962_at	1772148_at	1773034_at	1773117_at	1773230_at	1773342_at	1773708_at	1774373_at	1774495_at	1774526_at	1775384_at	1775666_at	1775859_at	1775974_at	1776633_at	1776825_at	1777112_at	1777156_at	1777661_at	1778809_at	1779478_at	1779746_at	1779775_at	RPTR-Sc-AF298789-1_s_at
1_311_neg_36	1_311_neg_36	1770027_at	1770518_at	1771206_at	1771219_at	1771376_at	1771881_at	1771955_at	1772694_at	1773695_at	1774226_at	1774241_at	1774287_at	1774739_at	1774840_at	1774859_at	1775436_at	1775479_at	1775678_at	1775744_at	1775948_at	1776084_at	1776171_at	1776603_at	1776650_at	1776768_at	1776841_at	1777456_at	1778412_at	1778479_at	1778655_at	1778801_at	1779004_at	1779129_at	1779322_at	1779483_at	1779654_s_at
1_312_pos_45	1_312_pos_45	1769683_at	1769691_at	1770518_at	1770767_at	1771179_at	1771219_at	1771529_at	1771569_at	1771962_at	1772317_at	1772398_at	1772694_at	1773117_at	1773695_at	1774442_at	1774495_at	1774512_at	1774658_at	1774840_at	1775384_at	1775436_at	1775517_at	1775736_at	1775859_at	1775974_at	1776058_at	1776633_at	1776689_at	1776717_at	1776768_at	1777156_at	1778018_at	1778252_at	1778290_at	1778563_at	1778655_at	1778801_at	1778906_at	1779004_at	1779322_at	1779478_at	1779483_at	1779552_at	1779775_at	RPTR-Sc-AF298789-1_s_at
1_312_neg_50	1_312_neg_50	1769851_at	1769875_at	1770532_at	1770820_at	1770947_at	1771108_at	1771143_at	1771289_at	1771376_at	1771863_at	1771881_at	1772148_at	1772562_at	1772625_at	1773230_at	1773342_at	1773540_at	1773708_at	1774226_at	1774241_at	1774373_at	1774376_at	1774739_at	1774844_at	1774859_at	1775479_at	1775666_at	1775678_at	1775744_at	1775948_at	1776084_at	1776171_at	1776603_at	1776650_at	1776825_at	1776841_at	1777374_at	1777456_at	1777661_at	1778120_at	1778335_at	1778412_at	1778479_at	1778809_at	1779654_s_at	1779675_at	1779746_at	1779905_at	1780004_at	1780201_at
1_313_pos_49	1_313_pos_49	1769339_at	1769462_at	1770532_at	1770947_at	1771051_at	1771143_at	1771569_at	1771695_at	1771955_at	1771956_at	1772010_at	1772199_at	1772562_at	1773515_at	1773600_at	1773900_at	1774010_at	1774025_at	1774126_at	1774226_at	1774321_at	1774323_at	1774376_at	1774425_at	1774512_at	1774806_at	1774930_at	1775083_at	1775384_at	1775467_at	1776171_at	1776401_at	1776596_at	1776603_at	1777312_at	1777374_at	1777585_at	1777854_at	1778156_at	1778282_at	1778479_at	1778594_at	1779031_at	1779304_at	1779412_at	1779905_at	1779946_at	1780004_at	RPTR-Sc-AF298789-1_s_at
1_313_neg_61	1_313_neg_61	1769510_at	1769683_at	1769691_at	1769828_at	1769851_at	1769937_at	1769943_at	1770087_at	1770440_at	1770659_at	1770767_at	1771376_at	1771405_at	1771458_at	1771557_at	1771687_at	1771703_at	1772204_at	1772287_at	1772625_at	1772674_at	1772916_at	1773117_at	1773307_at	1773560_at	1773695_at	1773750_at	1774012_at	1774593_at	1774604_at	1774801_at	1775517_at	1775729_at	1775736_at	1775744_at	1775859_at	1775965_at	1776215_at	1776268_at	1776477_at	1776633_at	1776717_at	1776841_at	1777034_at	1777080_at	1777196_at	1777816_at	1778035_at	1778316_at	1778392_at	1778563_at	1778632_at	1778857_at	1778929_at	1778954_at	1779389_at	1779413_at	1779478_at	1779734_at	1779775_at	1779922_at
1_314_pos_58	1_314_pos_58	1769691_at	1769943_at	1770027_at	1770319_at	1770440_at	1770659_at	1770767_at	1770820_at	1771346_at	1771569_at	1771703_at	1771955_at	1772148_at	1772204_at	1772562_at	1772674_at	1772882_at	1772916_at	1773230_at	1773600_at	1773750_at	1774012_at	1774122_at	1774241_at	1774373_at	1774512_at	1774593_at	1774739_at	1774806_at	1774930_at	1775384_at	1775479_at	1775663_at	1775666_at	1775744_at	1776215_at	1776268_at	1776401_at	1776477_at	1776603_at	1776633_at	1776650_at	1776768_at	1777034_at	1777456_at	1778035_at	1778156_at	1778412_at	1778479_at	1778563_at	1778857_at	1779031_at	1779129_at	1779389_at	1780004_at	1780155_at	1780201_at	RPTR-Sc-AF298789-1_s_at
1_314_neg_53	1_314_neg_53	1769462_at	1769510_at	1769851_at	1770532_at	1770754_at	1770947_at	1771051_at	1771143_at	1771376_at	1771458_at	1771529_at	1771695_at	1771962_at	1772199_at	1772287_at	1772398_at	1772625_at	1772939_at	1773117_at	1773515_at	1774010_at	1774126_at	1774226_at	1774321_at	1774323_at	1774425_at	1774495_at	1774801_at	1775374_at	1775439_at	1775467_at	1775736_at	1775974_at	1776171_at	1776717_at	1776841_at	1777156_at	1777780_at	1778252_at	1778316_at	1778632_at	1778801_at	1778954_at	1779304_at	1779412_at	1779413_at	1779478_at	1779482_at	1779552_at	1779767_at	1779775_at	1779905_at	1780059_at
1_315_pos_48	1_315_pos_48	1769691_at	1769851_at	1770440_at	1770451_at	1770659_at	1770696_at	1770767_at	1771246_at	1771376_at	1771529_at	1771703_at	1771956_at	1772010_at	1772375_at	1772562_at	1772674_at	1772916_at	1773117_at	1773600_at	1773900_at	1774025_at	1774376_at	1774495_at	1774593_at	1774930_at	1775083_at	1775736_at	1775859_at	1775974_at	1776272_at	1776477_at	1776596_at	1776633_at	1776841_at	1776877_at	1777034_at	1777156_at	1777312_at	1777563_at	1778018_at	1778156_at	1778252_at	1778290_at	1778563_at	1779031_at	1779389_at	1779478_at	1779946_at
1_315_neg_45	1_315_neg_45	1769462_at	1769510_at	1769937_at	1770455_at	1770820_at	1771051_at	1771143_at	1771346_at	1771405_at	1771458_at	1771557_at	1771569_at	1771687_at	1772019_at	1772199_at	1772287_at	1772625_at	1773307_at	1774126_at	1774241_at	1774512_at	1774801_at	1774859_at	1775384_at	1775467_at	1775678_at	1775729_at	1775744_at	1775965_at	1776084_at	1776171_at	1776650_at	1776717_at	1777080_at	1777816_at	1778316_at	1778412_at	1778632_at	1778929_at	1779304_at	1779413_at	1779604_at	1779654_s_at	1780201_at	RPTR-Sc-AF298789-1_s_at
1_316_pos_55	1_316_pos_55	1769818_at	1769857_at	1770023_at	1770072_at	1770440_at	1770540_at	1770659_at	1770754_at	1770947_at	1771143_at	1771176_at	1771569_at	1771609_at	1771703_at	1771863_at	1772398_at	1772674_at	1772694_at	1772882_at	1772916_at	1772939_at	1772999_at	1773097_at	1773342_at	1773900_at	1774010_at	1774081_at	1774236_at	1774321_at	1774323_at	1774425_at	1774445_at	1774593_at	1775374_at	1775436_at	1775978_at	1776171_at	1776477_at	1777034_at	1777112_at	1777780_at	1778018_at	1778194_at	1778198_at	1778290_at	1778568_at	1778655_at	1778801_at	1778808_at	1778809_at	1779389_at	1779675_at	1779775_at	1779905_at	RPTR-Sc-AF298789-1_s_at
1_316_neg_50	1_316_neg_50	1769378_at	1769462_at	1769691_at	1770027_at	1770087_at	1770518_at	1770727_at	1771051_at	1771278_at	1771376_at	1771405_at	1771557_at	1771591_at	1772120_at	1772148_at	1772199_at	1772384_at	1772470_at	1772549_at	1772654_at	1773117_at	1773230_at	1773457_at	1773695_at	1774012_at	1774070_at	1774126_at	1774373_at	1774627_at	1774780_at	1775467_at	1775517_at	1775666_at	1775729_at	1775744_at	1775859_at	1775974_at	1775990_at	1776768_at	1776811_at	1776825_at	1776951_at	1776998_at	1777563_at	1778563_at	1778816_at	1778857_at	1779129_at	1779304_at	1779344_at
1_317_pos_44	1_317_pos_44	1769510_at	1769683_at	1769857_at	1770027_at	1770352_at	1770440_at	1770518_at	1770947_at	1771143_at	1771458_at	1771703_at	1772148_at	1772384_at	1772882_at	1772916_at	1773117_at	1773230_at	1773695_at	1773900_at	1774010_at	1774081_at	1774321_at	1774323_at	1774373_at	1774495_at	1774593_at	1774627_at	1774801_at	1775517_at	1775666_at	1775990_at	1776171_at	1776477_at	1776768_at	1776825_at	1777156_at	1778018_at	1778282_at	1778290_at	1778808_at	1779129_at	1779309_at	1779413_at	1779905_at
1_317_neg_56	1_317_neg_56	1769462_at	1769691_at	1769818_at	1769943_at	1770023_at	1770072_at	1770087_at	1770754_at	1770767_at	1771051_at	1771176_at	1771405_at	1771557_at	1771863_at	1772199_at	1772398_at	1772562_at	1772625_at	1772694_at	1773342_at	1773600_at	1773750_at	1774012_at	1774126_at	1774236_at	1774376_at	1774512_at	1774806_at	1774930_at	1775374_at	1775436_at	1775467_at	1775729_at	1775744_at	1775978_at	1776401_at	1776811_at	1777112_at	1777374_at	1777563_at	1777780_at	1778035_at	1778156_at	1778194_at	1778198_at	1778563_at	1778568_at	1778801_at	1778809_at	1778857_at	1779031_at	1779304_at	1779675_at	1779775_at	1780004_at	RPTR-Sc-AF298789-1_s_at
1_318_pos_51	1_318_pos_51	1769937_at	1770221_at	1770352_at	1770440_at	1770540_at	1770947_at	1770962_at	1771214_at	1771687_at	1771695_at	1771703_at	1772033_at	1772199_at	1772562_at	1773117_at	1773307_at	1773515_at	1773560_at	1773600_at	1773900_at	1774010_at	1774134_at	1774376_at	1774705_at	1774930_at	1774974_at	1775517_at	1775859_at	1775974_at	1776273_x_at	1776441_at	1776477_at	1776603_at	1776633_at	1776705_at	1777034_at	1777456_at	1777816_at	1778018_at	1778290_at	1778392_at	1778479_at	1778878_s_at	1778929_at	1779031_at	1779304_at	1779412_at	1779734_at	1779889_s_at	1779905_at	1779922_at
1_318_neg_34	1_318_neg_34	1769339_at	1769462_at	1769510_at	1769943_at	1770011_at	1770087_at	1770451_at	1771051_at	1771246_at	1771405_at	1771458_at	1771956_at	1772870_at	1772882_at	1772916_at	1774122_at	1774126_at	1774593_at	1774801_at	1775020_at	1775083_at	1775626_at	1775744_at	1776596_at	1777080_at	1777196_at	1777563_at	1778035_at	1778156_at	1778316_at	1779018_at	1779413_at	1779946_at	1780004_at
1_319_pos_34	1_319_pos_34	1769510_at	1770082_at	1770440_at	1770451_at	1770659_at	1770947_at	1771246_at	1771458_at	1771703_at	1771956_at	1772199_at	1772674_at	1772870_at	1773900_at	1774010_at	1774801_at	1775020_at	1775083_at	1775626_at	1776477_at	1777034_at	1777456_at	1777563_at	1778018_at	1778156_at	1778290_at	1779018_at	1779304_at	1779389_at	1779413_at	1779549_at	1779905_at	1779946_at	1780004_at
1_319_neg_29	1_319_neg_29	1769462_at	1769937_at	1770221_at	1770962_at	1771051_at	1771214_at	1771557_at	1771687_at	1772562_at	1772882_at	1772916_at	1773307_at	1773600_at	1774126_at	1774376_at	1774593_at	1774806_at	1774930_at	1775729_at	1775744_at	1775859_at	1776401_at	1776441_at	1777816_at	1778392_at	1778857_at	1778929_at	1779031_at	1779734_at
1_337_pos_25	1_337_pos_25	1769378_at	1769968_at	1769972_at	1770055_at	1770167_at	1770744_at	1771108_at	1772051_at	1772470_at	1772521_at	1772654_at	1773291_at	1773695_at	1773780_at	1774287_at	1774627_at	1775517_at	1775976_at	1776531_at	1777843_at	1778677_at	1779098_at	1779150_at	1779534_at	1779850_at
1_337_neg_18	1_337_neg_18	1770023_at	1772148_at	1772554_at	1773183_at	1773444_at	1773708_at	1775374_at	1775628_at	1775874_at	1775978_at	1776546_at	1777661_at	1778809_at	1779004_at	1779105_at	1779129_at	1779675_at	1779775_at
1_340_pos_28	1_340_pos_28	1769609_at	1770744_at	1770754_at	1771219_at	1771401_at	1771510_at	1771591_at	1771817_at	1772051_at	1772148_at	1772398_at	1773291_at	1773708_at	1774373_at	1774780_at	1775990_at	1776825_at	1777617_at	1777661_at	1777780_at	1778279_at	1778655_at	1778801_at	1778821_at	1779004_at	1779017_at	1779483_at	1779850_at
1_340_neg_21	1_340_neg_21	1769428_at	1769799_at	1769875_at	1771108_at	1771935_at	1772554_at	1772694_at	1773097_at	1773342_at	1773444_at	1774287_at	1774840_at	1775436_at	1775628_at	1775986_at	1776768_at	1777112_at	1778090_at	1779105_at	1779129_at	1779746_at
1_343_pos_21	1_343_pos_21	1769378_at	1769972_at	1770027_at	1770167_at	1772470_at	1772554_at	1773444_at	1774080_at	1774152_at	1774321_at	1774323_at	1774425_at	1775628_at	1775976_at	1776768_at	1777843_at	1777971_at	1778907_at	1779105_at	1779150_at	1779534_at
1_343_neg_17	1_343_neg_17	1769968_at	1770023_at	1770744_at	1771955_at	1772051_at	1773291_at	1773708_at	1775374_at	1775978_at	1777456_at	1777661_at	1778677_at	1778857_at	1779098_at	1779129_at	1779775_at	1779850_at
1_344_pos_50	1_344_pos_50	1769683_at	1770082_at	1770540_at	1770947_at	1771051_at	1771246_at	1771346_at	1771695_at	1771863_at	1772148_at	1772375_at	1772549_at	1772554_at	1772882_at	1772916_at	1773117_at	1773444_at	1773457_at	1773515_at	1773695_at	1773900_at	1774012_at	1774080_at	1774593_at	1775020_at	1775467_at	1775517_at	1775628_at	1775847_at	1775859_at	1775876_at	1775974_at	1776171_at	1776633_at	1776667_at	1776998_at	1777456_at	1777971_at	1778809_at	1778816_at	1778857_at	1778907_at	1778929_at	1779105_at	1779412_at	1779468_at	1779682_at	1779905_at	1779922_at	1780004_at
1_344_neg_44	1_344_neg_44	1769339_at	1769691_at	1769851_at	1769943_at	1770221_at	1770440_at	1770518_at	1770744_at	1771108_at	1771609_at	1771703_at	1772051_at	1772199_at	1772223_at	1772287_at	1772939_at	1773291_at	1773307_at	1774122_at	1774287_at	1774321_at	1774323_at	1774425_at	1775736_at	1775744_at	1775873_at	1776019_at	1776477_at	1776596_at	1776768_at	1777034_at	1777630_at	1778035_at	1778252_at	1778392_at	1778563_at	1778673_at	1779129_at	1779304_at	1779660_at	1779675_at	1779734_at	1779850_at	RPTR-Sc-AF298789-1_s_at
1_345_pos_32	1_345_pos_32	1769462_at	1769937_at	1770352_at	1770455_at	1770962_at	1771051_at	1771143_at	1771214_at	1771246_at	1771687_at	1772033_at	1772199_at	1772870_at	1773695_at	1773952_at	1774126_at	1774176_at	1774376_at	1774806_at	1774930_at	1775020_at	1775517_at	1776122_at	1776401_at	1776441_at	1777196_at	1778189_at	1778929_at	1779304_at	1779309_at	1779597_at	1779734_at
1_345_neg_35	1_345_neg_35	1770082_at	1770087_at	1770221_at	1770440_at	1770448_at	1770451_at	1771081_at	1771458_at	1771609_at	1771703_at	1771915_at	1772287_at	1772375_at	1772882_at	1772916_at	1773307_at	1774290_at	1774593_at	1774801_at	1775347_at	1775439_at	1775467_at	1775928_at	1776272_at	1776477_at	1777563_at	1777585_at	1777854_at	1778156_at	1778252_at	1778594_at	1779317_at	1779413_at	1779946_at	1780004_at
1_346_pos_47	1_346_pos_47	1769462_at	1769683_at	1770082_at	1770221_at	1770947_at	1771051_at	1771143_at	1772103_at	1772199_at	1772375_at	1772549_at	1773273_at	1773307_at	1773457_at	1773695_at	1774012_at	1774122_at	1774126_at	1774512_at	1774806_at	1775517_at	1775847_at	1776122_at	1776171_at	1776401_at	1776596_at	1776998_at	1777080_at	1777196_at	1777312_at	1777563_at	1777854_at	1778156_at	1778316_at	1778594_at	1778816_at	1778857_at	1779129_at	1779304_at	1779317_at	1779468_at	1779482_at	1779712_at	1779905_at	1779946_at	1780004_at	1780059_at
1_346_neg_49	1_346_neg_49	1769691_at	1769851_at	1769937_at	1769952_at	1770440_at	1770455_at	1770540_at	1770962_at	1771214_at	1771246_at	1771405_at	1771557_at	1771609_at	1771687_at	1771695_at	1771703_at	1772033_at	1772882_at	1772916_at	1772939_at	1773515_at	1773750_at	1774226_at	1774321_at	1774323_at	1774376_at	1774425_at	1774593_at	1774705_at	1775020_at	1775307_at	1775439_at	1775467_at	1775729_at	1775736_at	1776477_at	1776603_at	1776633_at	1776791_at	1777374_at	1777456_at	1778252_at	1778479_at	1778563_at	1778929_at	1779412_at	1779675_at	1779734_at	1779922_at
1_347_pos_35	1_347_pos_35	1769462_at	1769851_at	1770082_at	1770518_at	1770947_at	1771051_at	1771246_at	1771569_at	1771609_at	1772287_at	1772375_at	1772939_at	1774012_at	1774241_at	1774859_at	1774930_at	1775384_at	1775736_at	1776019_at	1776084_at	1776650_at	1776768_at	1777156_at	1777456_at	1777563_at	1778252_at	1778412_at	1778673_at	1778857_at	1779304_at	1779478_at	1779654_s_at	1779675_at	1779905_at	1779922_at
1_347_neg_35	1_347_neg_35	1769339_at	1769943_at	1770352_at	1770440_at	1770455_at	1770659_at	1771346_at	1771376_at	1771863_at	1772674_at	1773117_at	1773307_at	1773444_at	1773695_at	1773952_at	1774122_at	1774321_at	1774323_at	1774495_at	1774512_at	1774801_at	1775517_at	1775744_at	1775847_at	1775876_at	1775974_at	1776596_at	1776667_at	1778035_at	1778809_at	1779105_at	1779389_at	1779468_at	1779734_at	1780004_at
1_348_pos_52	1_348_pos_52	1769683_at	1769799_at	1770440_at	1770455_at	1770659_at	1771143_at	1771179_at	1771405_at	1771529_at	1771569_at	1771703_at	1772010_at	1772562_at	1772674_at	1772882_at	1773600_at	1773750_at	1773952_at	1774012_at	1774122_at	1774241_at	1774376_at	1774512_at	1774806_at	1774859_at	1774930_at	1775736_at	1776058_at	1776084_at	1776171_at	1776401_at	1776477_at	1776596_at	1776650_at	1776717_at	1777034_at	1777080_at	1777196_at	1778090_at	1778252_at	1778316_at	1778654_at	1778857_at	1778906_at	1779031_at	1779389_at	1779478_at	1779482_at	1779597_at	1779654_s_at	1779767_at	1780059_at
1_348_neg_45	1_348_neg_45	1769462_at	1769510_at	1769691_at	1769851_at	1769952_at	1770451_at	1770540_at	1771051_at	1771346_at	1771402_at	1771458_at	1771816_at	1771915_at	1772375_at	1772398_at	1773117_at	1773900_at	1774126_at	1774290_at	1774321_at	1774323_at	1774495_at	1774801_at	1775744_at	1775859_at	1775974_at	1775990_at	1776603_at	1776633_at	1776841_at	1777456_at	1777721_at	1778120_at	1778279_at	1778282_at	1778335_at	1778359_at	1778479_at	1778563_at	1779304_at	1779413_at	1779549_at	1779922_at	1780004_at	1780155_at
1_350_pos_14	1_350_pos_14	1771376_at	1771529_at	1771609_at	1771881_at	1771915_at	1773117_at	1773900_at	1774290_at	1774495_at	1774512_at	1775948_at	1778479_at	1779675_at	1779922_at
1_350_neg_15	1_350_neg_15	1769851_at	1771143_at	1771962_at	1773695_at	1774122_at	1774241_at	1774806_at	1775384_at	1775517_at	1776401_at	1776650_at	1776841_at	1777156_at	1778412_at	1779604_at
1_351_pos_36	1_351_pos_36	1770440_at	1770659_at	1770962_at	1771143_at	1771214_at	1771402_at	1771695_at	1771816_at	1772287_at	1772375_at	1772625_at	1772674_at	1773515_at	1773540_at	1774122_at	1774323_at	1774806_at	1774844_at	1775859_at	1776171_at	1776401_at	1776596_at	1777196_at	1777456_at	1777563_at	1777721_at	1778120_at	1778156_at	1778335_at	1778359_at	1778392_at	1778929_at	1779389_at	1779412_at	1779734_at	1780004_at
1_351_neg_40	1_351_neg_40	1769691_at	1770011_at	1770082_at	1770352_at	1770455_at	1770540_at	1771051_at	1771081_at	1771179_at	1771557_at	1771915_at	1771956_at	1772033_at	1773952_at	1774012_at	1774290_at	1774859_at	1774974_at	1775083_at	1775480_at	1775729_at	1775928_at	1776058_at	1776084_at	1776272_at	1776273_x_at	1776603_at	1776705_at	1777585_at	1777854_at	1778479_at	1778563_at	1778594_at	1778878_s_at	1778906_at	1779317_at	1779597_at	1779654_s_at	1779889_s_at	1779922_at
1_352_pos_49	1_352_pos_49	1769691_at	1769799_at	1769818_at	1769845_at	1769952_at	1770072_at	1770116_at	1770518_at	1770947_at	1770962_at	1771051_at	1771214_at	1773097_at	1773230_at	1773307_at	1773342_at	1773703_at	1773853_at	1773900_at	1773952_at	1773989_at	1774012_at	1774025_at	1774236_at	1774627_at	1774840_at	1775666_at	1776272_at	1776841_at	1776857_at	1777080_at	1777112_at	1777563_at	1778090_at	1778156_at	1778316_at	1778392_at	1778563_at	1778857_at	1778996_at	1779004_at	1779014_at	1779126_at	1779483_at	1779675_at	1779734_at	1779905_at	1779922_at	1780004_at
1_352_neg_65	1_352_neg_65	1769943_at	1770027_at	1770082_at	1770440_at	1770659_at	1770727_at	1770754_at	1771081_at	1771108_at	1771143_at	1771206_at	1771246_at	1771278_at	1771405_at	1771557_at	1771591_at	1771863_at	1771915_at	1771935_at	1771956_at	1772033_at	1772375_at	1772398_at	1772625_at	1772674_at	1773750_at	1774122_at	1774287_at	1774290_at	1774323_at	1774376_at	1774512_at	1774806_at	1774844_at	1774974_at	1775020_at	1775083_at	1775363_at	1775517_at	1775678_at	1775729_at	1775744_at	1775928_at	1775965_at	1775990_at	1776171_at	1776273_x_at	1776401_at	1776633_at	1776705_at	1777156_at	1777196_at	1777456_at	1777585_at	1777780_at	1777854_at	1778035_at	1778279_at	1778594_at	1778632_at	1778878_s_at	1779309_at	1779389_at	1779478_at	1779889_s_at
1_353_pos_40	1_353_pos_40	1770023_at	1770027_at	1770087_at	1770727_at	1770754_at	1770947_at	1770962_at	1771108_at	1771206_at	1771214_at	1771278_at	1771591_at	1771695_at	1771863_at	1771935_at	1772398_at	1773515_at	1773900_at	1773952_at	1774012_at	1774287_at	1774801_at	1775363_at	1775978_at	1775990_at	1776272_at	1776603_at	1777080_at	1777563_at	1777780_at	1778156_at	1778279_at	1778316_at	1778392_at	1778479_at	1778857_at	1779412_at	1779734_at	1779905_at	1780004_at
1_353_neg_67	1_353_neg_67	1769378_at	1769799_at	1769818_at	1769845_at	1769943_at	1770072_at	1770082_at	1770116_at	1770352_at	1770518_at	1771081_at	1771143_at	1771246_at	1771405_at	1771915_at	1771956_at	1772033_at	1772375_at	1772470_at	1772625_at	1772654_at	1772920_at	1773097_at	1773230_at	1773342_at	1773444_at	1773703_at	1773853_at	1773989_at	1774236_at	1774290_at	1774321_at	1774323_at	1774376_at	1774627_at	1774840_at	1774930_at	1774974_at	1775020_at	1775083_at	1775666_at	1775678_at	1775744_at	1775928_at	1776122_at	1776273_x_at	1776633_at	1776705_at	1776857_at	1777112_at	1777196_at	1777456_at	1777585_at	1777854_at	1778035_at	1778090_at	1778594_at	1778878_s_at	1778996_at	1779004_at	1779014_at	1779105_at	1779126_at	1779309_at	1779478_at	1779483_at	1779889_s_at
1_354_pos_6	1_354_pos_6	1769870_at	1773952_at	1776272_at	1777563_at	1778156_at	1779734_at
1_354_neg_6	1_354_neg_6	1770082_at	1772375_at	1774495_at	1775517_at	1777456_at	1779478_at
1_355_pos_54	1_355_pos_54	1770082_at	1771246_at	1771346_at	1771376_at	1771402_at	1771557_at	1771609_at	1771816_at	1771915_at	1771956_at	1772033_at	1772317_at	1772375_at	1773117_at	1773900_at	1774025_at	1774122_at	1774152_at	1774290_at	1774442_at	1774489_at	1774495_at	1774806_at	1774974_at	1775020_at	1775083_at	1775648_at	1775729_at	1775859_at	1775974_at	1776272_at	1776273_x_at	1776401_at	1776596_at	1776603_at	1776705_at	1776717_at	1777080_at	1777585_at	1777721_at	1778120_at	1778282_at	1778316_at	1778335_at	1778359_at	1778479_at	1778857_at	1778878_s_at	1778929_at	1778954_at	1779309_at	1779675_at	1779889_s_at	RPTR-Sc-AF298789-1_s_at
1_355_neg_46	1_355_neg_46	1769851_at	1770221_at	1770451_at	1770455_at	1770962_at	1771143_at	1771179_at	1771214_at	1771405_at	1771458_at	1772625_at	1772883_at	1772920_at	1773307_at	1773695_at	1773750_at	1773961_at	1774241_at	1774859_at	1775218_at	1775480_at	1775517_at	1775678_at	1775847_at	1775965_at	1776058_at	1776084_at	1776633_at	1776650_at	1776896_at	1777196_at	1777456_at	1777486_at	1777563_at	1778156_at	1778392_at	1778632_at	1778906_at	1779478_at	1779597_at	1779654_s_at	1779734_at	1779767_at	1779922_at	1779946_at	1780004_at
1_356_pos_21	1_356_pos_21	1769684_at	1769845_at	1769968_at	1770023_at	1770167_at	1770315_at	1771863_at	1772051_at	1772554_at	1773703_at	1774860_at	1775628_at	1775976_at	1775978_at	1776768_at	1777589_at	1777667_s_at	1778950_at	1778996_at	1779150_at	1779850_at
1_356_neg_28	1_356_neg_28	1769378_at	1770518_at	1770744_at	1770754_at	1771591_at	1771619_at	1772470_at	1772654_at	1773123_at	1773183_at	1773291_at	1773444_at	1774080_at	1774627_at	1775374_at	1775874_at	1775990_at	1776154_at	1776546_at	1777780_at	1777971_at	1778677_at	1778907_at	1779098_at	1779105_at	1779275_at	1779402_at	1779775_at
1_360_pos_50	1_360_pos_50	1769683_at	1770532_at	1770659_at	1771143_at	1771289_at	1771346_at	1771376_at	1771458_at	1771609_at	1771816_at	1772051_at	1772554_at	1772625_at	1772674_at	1772920_at	1773117_at	1773900_at	1773952_at	1773961_at	1774122_at	1774226_at	1774495_at	1774512_at	1774801_at	1774806_at	1775218_at	1775628_at	1775859_at	1775965_at	1775974_at	1776122_at	1776171_at	1776272_at	1776401_at	1776596_at	1776633_at	1777156_at	1777196_at	1777486_at	1777721_at	1778282_at	1778632_at	1778857_at	1779389_at	1779482_at	1779552_at	1779675_at	1780059_at	1780155_at	RPTR-Sc-AF298789-1_s_at
1_360_neg_49	1_360_neg_49	1769691_at	1769851_at	1769952_at	1770540_at	1770744_at	1771179_at	1771405_at	1771915_at	1772103_at	1772375_at	1773291_at	1773444_at	1773695_at	1773750_at	1774025_at	1774152_at	1774241_at	1774290_at	1774321_at	1774489_at	1774859_at	1774930_at	1775384_at	1775517_at	1775526_at	1775648_at	1775847_at	1776084_at	1776650_at	1776717_at	1776841_at	1776896_at	1777080_at	1777344_at	1777374_at	1778316_at	1778412_at	1778479_at	1778563_at	1778906_at	1778954_at	1779000_at	1779105_at	1779478_at	1779604_at	1779654_s_at	1779712_at	1779767_at	1779922_at
1_361_pos_29	1_361_pos_29	1771143_at	1771289_at	1771346_at	1771376_at	1771609_at	1772625_at	1772920_at	1773117_at	1773900_at	1773952_at	1773961_at	1774495_at	1774512_at	1774801_at	1774806_at	1775218_at	1775859_at	1775965_at	1775974_at	1776171_at	1776272_at	1776401_at	1776633_at	1777156_at	1777196_at	1777721_at	1778632_at	1779675_at	RPTR-Sc-AF298789-1_s_at
1_361_neg_34	1_361_neg_34	1769691_at	1769851_at	1771405_at	1771522_at	1771915_at	1772375_at	1773444_at	1773695_at	1773750_at	1774025_at	1774152_at	1774241_at	1774290_at	1774489_at	1774859_at	1774930_at	1775384_at	1775517_at	1775648_at	1775847_at	1776084_at	1776650_at	1776717_at	1776841_at	1777080_at	1777168_at	1778316_at	1778563_at	1778906_at	1779105_at	1779478_at	1779604_at	1779654_s_at	1779922_at
1_362_pos_31	1_362_pos_31	1769851_at	1770659_at	1770820_at	1771143_at	1771816_at	1771881_at	1772019_at	1772625_at	1772674_at	1772920_at	1773900_at	1773952_at	1774122_at	1774806_at	1775384_at	1775859_at	1775948_at	1775974_at	1776171_at	1776272_at	1776401_at	1776596_at	1776633_at	1776841_at	1777196_at	1777721_at	1778632_at	1778857_at	1779389_at	1779604_at	1780201_at
1_362_neg_26	1_362_neg_26	1769691_at	1770947_at	1771179_at	1771376_at	1771405_at	1771569_at	1771915_at	1771962_at	1772375_at	1774025_at	1774290_at	1774512_at	1774859_at	1775648_at	1776084_at	1777080_at	1777156_at	1778316_at	1778479_at	1778563_at	1778906_at	1779478_at	1779654_s_at	1779905_at	1779922_at	RPTR-Sc-AF298789-1_s_at
1_363_pos_12	1_363_pos_12	1769805_at	1771376_at	1771569_at	1771915_at	1771962_at	1771982_at	1774290_at	1774512_at	1777156_at	1779478_at	1779922_at	RPTR-Sc-AF298789-1_s_at
1_363_neg_13	1_363_neg_13	1769851_at	1771143_at	1771529_at	1771881_at	1774122_at	1774806_at	1775384_at	1775948_at	1776401_at	1776841_at	1777196_at	1779604_at	1779950_at
1_364_pos_33	1_364_pos_33	1769378_at	1771143_at	1771206_at	1771376_at	1771402_at	1771405_at	1771816_at	1772103_at	1772287_at	1772625_at	1772920_at	1773750_at	1773952_at	1773961_at	1774376_at	1774627_at	1775218_at	1775859_at	1776272_at	1776603_at	1777344_at	1777374_at	1777486_at	1777721_at	1778120_at	1778335_at	1778359_at	1778479_at	1779000_at	1779712_at	1779767_at	1780004_at	1780055_at
1_364_neg_35	1_364_neg_35	1769683_at	1769851_at	1770455_at	1771179_at	1771289_at	1771915_at	1772375_at	1773900_at	1773989_at	1774152_at	1774290_at	1774489_at	1774840_at	1774859_at	1775307_at	1775648_at	1775744_at	1776058_at	1776084_at	1776122_at	1776717_at	1776896_at	1777080_at	1777456_at	1778252_at	1778282_at	1778316_at	1778906_at	1779014_at	1779478_at	1779482_at	1779597_at	1779654_s_at	1780059_at	1780155_at
1_365_pos_5	1_365_pos_5	1769885_at	1771405_at	1774840_at	1776363_at	1777477_at
1_366_pos_38	1_366_pos_38	1769684_at	1769799_at	1770023_at	1770027_at	1770167_at	1770315_at	1770744_at	1771405_at	1771863_at	1772148_at	1773097_at	1773291_at	1773444_at	1773750_at	1773989_at	1774011_at	1774057_at	1774080_at	1774340_at	1774715_at	1774780_at	1774840_at	1774860_at	1775976_at	1775978_at	1776272_at	1776768_at	1776825_at	1777971_at	1778090_at	1778677_at	1778907_at	1778950_at	1779014_at	1779098_at	1779105_at	1779150_at	1779275_at
1_366_neg_33	1_366_neg_33	1769378_at	1769428_at	1769968_at	1770518_at	1770754_at	1771206_at	1771591_at	1771619_at	1771955_at	1772051_at	1772470_at	1772554_at	1772654_at	1772694_at	1773123_at	1773342_at	1773900_at	1774627_at	1775363_at	1775374_at	1775436_at	1775628_at	1775990_at	1776154_at	1777112_at	1777589_at	1777780_at	1778279_at	1779004_at	1779129_at	1779402_at	1779775_at	1779850_at
1_367_pos_18	1_367_pos_18	1769684_at	1770116_at	1770744_at	1771206_at	1773097_at	1773291_at	1773444_at	1773483_at	1773900_at	1774287_at	1775363_at	1775978_at	1776857_at	1777112_at	1777749_at	1778091_at	1778801_at	1779105_at
1_367_neg_26	1_367_neg_26	1769378_at	1769395_at	1770027_at	1770754_at	1771405_at	1771510_at	1771591_at	1771817_at	1771935_at	1772051_at	1772148_at	1772470_at	1772654_at	1772952_at	1773750_at	1773989_at	1774373_at	1774627_at	1774840_at	1775628_at	1775990_at	1776122_at	1776457_at	1777780_at	1778821_at	1779014_at
1_368_pos_7	1_368_pos_7	1769851_at	1771529_at	1771881_at	1775384_at	1775948_at	1776841_at	1779604_at
1_368_neg_6	1_368_neg_6	1771376_at	1771962_at	1774512_at	1777156_at	1779950_at	RPTR-Sc-AF298789-1_s_at
1_369_pos_40	1_369_pos_40	1769428_at	1769609_at	1769684_at	1769818_at	1769845_at	1769875_at	1770072_at	1770744_at	1771401_at	1771591_at	1771935_at	1772120_at	1772694_at	1772920_at	1773291_at	1773342_at	1773444_at	1773703_at	1774070_at	1774122_at	1774236_at	1774373_at	1774806_at	1774840_at	1775436_at	1775974_at	1775978_at	1775986_at	1775990_at	1776401_at	1776951_at	1777112_at	1778198_at	1778279_at	1778996_at	1779004_at	1779105_at	1779344_at	1779483_at	1779746_at
1_369_neg_39	1_369_neg_39	1769378_at	1769799_at	1770027_at	1770116_at	1770540_at	1770727_at	1770754_at	1771108_at	1771206_at	1771219_at	1771278_at	1772051_at	1772148_at	1772398_at	1772470_at	1772554_at	1773097_at	1773708_at	1773853_at	1774287_at	1774627_at	1774780_at	1775628_at	1775648_at	1776122_at	1776825_at	1776857_at	1777617_at	1777661_at	1777780_at	1778090_at	1778655_at	1778801_at	1778821_at	1779017_at	1779126_at	1779322_at	1779850_at	1779922_at
1_370_pos_53	1_370_pos_53	1770455_at	1770820_at	1770947_at	1771051_at	1771179_at	1771346_at	1771376_at	1771405_at	1771609_at	1771915_at	1772375_at	1773117_at	1773565_at	1773750_at	1774122_at	1774152_at	1774290_at	1774489_at	1774495_at	1774739_at	1774801_at	1774806_at	1775648_at	1775859_at	1775974_at	1776058_at	1776122_at	1776401_at	1776596_at	1776603_at	1776633_at	1776717_at	1776841_at	1776896_at	1777034_at	1777080_at	1777344_at	1777374_at	1777456_at	1777563_at	1778316_at	1778479_at	1778906_at	1779000_at	1779552_at	1779597_at	1779604_at	1779675_at	1779767_at	1779905_at	1780004_at	1780201_at	RPTR-Sc-AF298789-1_s_at
1_370_neg_46	1_370_neg_46	1769462_at	1769683_at	1769691_at	1769851_at	1770440_at	1770767_at	1771143_at	1771402_at	1771569_at	1771816_at	1772033_at	1772920_at	1773540_at	1773695_at	1773900_at	1773952_at	1773961_at	1774241_at	1774512_at	1774859_at	1774930_at	1775218_at	1775384_at	1775517_at	1775526_at	1775744_at	1775847_at	1776084_at	1776272_at	1776650_at	1777156_at	1777196_at	1777486_at	1777721_at	1778120_at	1778252_at	1778335_at	1778359_at	1778412_at	1778563_at	1779478_at	1779482_at	1779654_s_at	1779922_at	1780059_at	1780155_at
1_378_pos_39	1_378_pos_39	1769428_at	1769462_at	1769587_at	1769691_at	1769851_at	1770571_at	1771051_at	1771206_at	1771289_at	1771405_at	1771569_at	1771591_at	1772199_at	1772694_at	1773273_at	1773342_at	1773750_at	1774241_at	1774425_at	1775307_at	1775436_at	1775439_at	1775467_at	1775517_at	1775648_at	1775847_at	1775990_at	1776122_at	1776272_at	1776633_at	1776650_at	1776791_at	1776872_at	1777196_at	1778563_at	1779004_at	1779032_at	1779304_at	1779478_at
1_378_neg_42	1_378_neg_42	1769342_at	1769799_at	1770027_at	1770440_at	1770455_at	1770659_at	1771313_at	1771346_at	1771609_at	1771695_at	1771703_at	1771915_at	1772103_at	1772148_at	1772222_at	1772674_at	1772882_at	1772916_at	1772920_at	1773097_at	1773117_at	1773515_at	1773900_at	1774290_at	1774495_at	1774840_at	1775974_at	1776171_at	1776477_at	1776825_at	1777456_at	1778078_at	1778090_at	1779014_at	1779389_at	1779412_at	1779597_at	1779604_at	1779675_at	1779712_at	1779769_at	1779944_at
1_379_pos_48	1_379_pos_48	1769428_at	1769510_at	1769851_at	1770087_at	1770518_at	1770947_at	1771246_at	1771289_at	1771915_at	1772255_at	1772287_at	1772625_at	1772920_at	1772939_at	1773765_at	1773884_at	1773900_at	1773961_at	1774122_at	1774134_at	1774290_at	1774376_at	1774425_at	1774806_at	1775218_at	1775517_at	1775847_at	1775965_at	1776122_at	1776171_at	1776272_at	1776401_at	1776596_at	1776633_at	1776811_at	1776841_at	1777097_at	1777486_at	1777563_at	1777630_at	1778632_at	1778654_at	1779004_at	1779030_at	1779643_at	1779734_at	1779905_at	1780004_at
1_379_neg_43	1_379_neg_43	1769691_at	1770082_at	1770352_at	1770448_at	1770767_at	1771143_at	1771346_at	1771376_at	1771405_at	1771458_at	1771557_at	1771609_at	1771863_at	1772033_at	1773272_at	1773307_at	1773565_at	1774025_at	1774152_at	1774321_at	1774489_at	1774813_at	1775626_at	1775648_at	1775729_at	1775876_at	1776667_at	1776717_at	1777196_at	1777312_at	1778156_at	1778252_at	1778392_at	1778479_at	1778563_at	1778791_at	1778857_at	1779018_at	1779309_at	1779468_at	1779552_at	1779675_at	1779922_at
1_380_pos_27	1_380_pos_27	1770744_at	1771219_at	1772148_at	1772375_at	1772398_at	1772920_at	1773291_at	1773961_at	1774025_at	1774287_at	1775218_at	1775374_at	1775974_at	1776122_at	1776825_at	1777080_at	1777196_at	1777486_at	1777589_at	1778316_at	1778604_at	1778857_at	1778906_at	1778954_at	1779097_at	1779129_at	1779775_at
1_380_neg_41	1_380_neg_41	1769428_at	1769609_at	1769875_at	1770754_at	1771401_at	1771816_at	1771915_at	1771955_at	1772408_at	1772554_at	1772625_at	1773230_at	1773565_at	1773863_at	1773875_at	1773903_at	1773952_at	1774152_at	1774290_at	1774489_at	1774777_at	1775648_at	1775666_at	1775965_at	1775986_at	1776272_at	1776427_at	1776633_at	1776717_at	1776768_at	1777286_s_at	1777456_at	1777563_at	1777721_at	1777780_at	1778335_at	1778632_at	1779004_at	1779275_at	1779615_at	1779985_at
1_381_pos_67	1_381_pos_67	1769428_at	1769510_at	1769609_at	1769684_at	1769691_at	1769799_at	1769875_at	1770011_at	1770027_at	1770082_at	1770087_at	1770518_at	1770754_at	1770767_at	1770947_at	1771108_at	1771143_at	1771401_at	1772287_at	1772375_at	1772920_at	1772939_at	1773230_at	1773863_at	1773884_at	1773900_at	1773961_at	1774134_at	1774376_at	1774425_at	1774777_at	1774780_at	1774974_at	1775020_at	1775218_at	1775666_at	1775847_at	1775978_at	1775986_at	1776019_at	1776273_x_at	1776603_at	1776705_at	1776768_at	1777080_at	1777097_at	1777196_at	1777563_at	1777585_at	1777630_at	1777780_at	1778090_at	1778317_at	1778479_at	1778563_at	1778654_at	1778673_at	1778791_at	1778878_s_at	1778906_at	1779004_at	1779604_at	1779746_at	1779889_s_at	1779905_at	1780004_at	1780155_at
1_381_neg_74	1_381_neg_74	1769378_at	1769395_at	1769845_at	1769851_at	1769952_at	1770221_at	1770352_at	1770962_at	1771214_at	1771219_at	1771405_at	1771458_at	1771510_at	1771557_at	1771591_at	1771609_at	1771816_at	1771817_at	1771863_at	1771915_at	1772033_at	1772120_at	1772148_at	1772255_at	1772398_at	1772470_at	1772562_at	1772694_at	1773272_at	1773342_at	1773703_at	1773708_at	1773750_at	1774070_at	1774152_at	1774287_at	1774290_at	1774321_at	1774373_at	1774489_at	1774627_at	1774813_at	1775436_at	1775648_at	1775729_at	1775736_at	1775876_at	1775990_at	1776122_at	1776171_at	1776427_at	1776667_at	1776825_at	1776951_at	1777312_at	1777455_at	1777456_at	1777589_at	1777661_at	1777721_at	1778156_at	1778198_at	1778252_at	1778392_at	1778801_at	1778996_at	1779344_at	1779413_at	1779468_at	1779483_at	1779675_at	1779734_at	1779767_at	1779775_at
1_382_pos_24	1_382_pos_24	1769691_at	1770082_at	1770221_at	1770451_at	1770767_at	1771143_at	1771246_at	1771376_at	1772255_at	1772287_at	1773870_at	1773888_at	1774025_at	1776603_at	1777196_at	1777563_at	1778144_at	1778392_at	1778479_at	1778563_at	1779549_at	1779604_at	1779922_at	1780004_at
1_382_neg_21	1_382_neg_21	1769851_at	1770448_at	1770962_at	1771214_at	1771915_at	1772033_at	1772317_at	1772625_at	1773307_at	1774290_at	1774442_at	1774806_at	1775626_at	1775965_at	1776171_at	1776401_at	1778632_at	1778791_at	1779018_at	1779030_at	1779734_at
1_383_pos_53	1_383_pos_53	1769339_at	1769428_at	1769609_at	1769875_at	1770027_at	1770221_at	1770352_at	1770754_at	1770962_at	1771108_at	1771214_at	1771401_at	1771405_at	1771458_at	1771557_at	1771609_at	1771863_at	1771915_at	1772033_at	1772255_at	1772562_at	1772920_at	1773230_at	1773272_at	1773750_at	1774290_at	1774321_at	1774780_at	1774813_at	1775666_at	1775729_at	1775736_at	1775876_at	1775986_at	1776667_at	1776768_at	1777080_at	1777312_at	1777721_at	1777780_at	1778156_at	1778252_at	1778316_at	1778392_at	1778857_at	1779004_at	1779309_at	1779413_at	1779468_at	1779675_at	1779734_at	1779746_at	1779767_at
1_383_neg_71	1_383_neg_71	1769510_at	1769691_at	1769818_at	1769845_at	1770011_at	1770072_at	1770082_at	1770087_at	1770518_at	1770947_at	1771143_at	1771219_at	1771510_at	1771817_at	1772120_at	1772148_at	1772287_at	1772398_at	1772694_at	1772939_at	1773342_at	1773565_at	1773703_at	1773708_at	1773884_at	1773900_at	1774070_at	1774122_at	1774134_at	1774236_at	1774287_at	1774373_at	1774376_at	1774425_at	1774974_at	1775020_at	1775436_at	1775648_at	1775847_at	1775990_at	1776019_at	1776273_x_at	1776523_at	1776603_at	1776705_at	1776799_at	1776825_at	1776951_at	1777097_at	1777112_at	1777196_at	1777455_at	1777563_at	1777585_at	1777630_at	1777661_at	1778198_at	1778479_at	1778563_at	1778654_at	1778673_at	1778791_at	1778801_at	1778878_s_at	1778996_at	1779344_at	1779483_at	1779889_s_at	1779905_at	1780004_at	1780155_at
1_384_pos_61	1_384_pos_61	1769378_at	1769428_at	1769609_at	1769875_at	1770027_at	1770087_at	1770455_at	1770744_at	1771108_at	1771376_at	1771401_at	1771402_at	1771569_at	1771816_at	1771863_at	1772120_at	1772287_at	1772398_at	1772470_at	1772549_at	1772654_at	1773291_at	1773457_at	1774070_at	1774134_at	1774152_at	1774323_at	1774489_at	1774780_at	1775480_at	1775648_at	1775678_at	1775736_at	1775859_at	1775986_at	1776427_at	1776633_at	1776951_at	1776998_at	1777456_at	1777563_at	1777589_at	1777721_at	1778198_at	1778335_at	1778359_at	1778604_at	1778654_at	1778655_at	1778677_at	1778816_at	1778954_at	1779004_at	1779098_at	1779344_at	1779478_at	1779597_at	1779604_at	1779775_at	1779922_at	RPTR-Sc-AF298789-1_s_at
1_384_neg_57	1_384_neg_57	1769339_at	1769684_at	1769818_at	1769851_at	1770072_at	1770518_at	1770540_at	1770754_at	1771179_at	1771219_at	1771510_at	1771817_at	1772033_at	1772375_at	1772554_at	1772694_at	1772920_at	1773117_at	1773230_at	1773342_at	1773540_at	1773708_at	1773863_at	1773903_at	1773961_at	1774012_at	1774236_at	1774287_at	1774373_at	1774425_at	1774495_at	1774512_at	1774739_at	1774777_at	1775218_at	1775436_at	1775666_at	1775974_at	1775978_at	1776058_at	1776272_at	1776768_at	1776841_at	1776896_at	1777034_at	1777080_at	1777112_at	1777661_at	1777780_at	1778317_at	1778392_at	1778801_at	1778857_at	1778906_at	1779275_at	1779309_at	1779483_at
1_385_pos_53	1_385_pos_53	1769684_at	1770455_at	1770754_at	1771376_at	1771402_at	1771569_at	1771609_at	1771816_at	1771915_at	1772549_at	1772694_at	1772920_at	1773230_at	1773342_at	1773457_at	1773708_at	1773765_at	1774241_at	1774287_at	1774290_at	1774323_at	1774373_at	1775436_at	1775480_at	1775666_at	1775678_at	1775736_at	1775978_at	1776650_at	1776768_at	1776998_at	1777080_at	1777456_at	1777563_at	1777661_at	1777721_at	1777780_at	1778252_at	1778316_at	1778317_at	1778335_at	1778359_at	1778654_at	1778801_at	1778816_at	1779468_at	1779478_at	1779483_at	1779597_at	1779604_at	1779643_at	1779922_at	RPTR-Sc-AF298789-1_s_at
1_385_neg_42	1_385_neg_42	1769339_at	1769378_at	1769428_at	1769609_at	1769851_at	1769875_at	1769952_at	1770027_at	1771108_at	1771143_at	1771401_at	1772033_at	1772120_at	1772375_at	1772398_at	1772470_at	1772939_at	1773117_at	1774012_at	1774070_at	1774425_at	1774495_at	1774512_at	1774780_at	1775384_at	1775648_at	1775974_at	1776272_at	1776427_at	1776596_at	1776841_at	1776896_at	1776951_at	1777196_at	1778198_at	1778632_at	1778655_at	1778857_at	1778906_at	1779004_at	1779309_at	1779344_at
1_386_pos_37	1_386_pos_37	1769339_at	1769378_at	1769428_at	1771108_at	1771179_at	1771376_at	1771569_at	1771956_at	1772033_at	1772375_at	1772398_at	1772470_at	1772939_at	1773170_at	1773540_at	1773903_at	1773952_at	1773961_at	1774012_at	1774425_at	1774859_at	1775083_at	1775218_at	1775517_at	1775648_at	1775965_at	1776272_at	1776896_at	1778392_at	1778632_at	1778857_at	1778906_at	1779004_at	1779309_at	1779604_at	1779775_at	RPTR-Sc-AF298789-1_s_at
1_386_neg_53	1_386_neg_53	1769684_at	1769851_at	1770011_at	1770087_at	1770455_at	1770754_at	1771246_at	1771402_at	1771609_at	1771816_at	1772287_at	1772549_at	1772920_at	1773230_at	1773342_at	1773457_at	1774025_at	1774122_at	1774134_at	1774152_at	1774287_at	1774323_at	1774373_at	1774489_at	1774512_at	1775020_at	1775384_at	1775480_at	1775666_at	1775678_at	1775736_at	1775859_at	1776633_at	1776768_at	1776841_at	1776998_at	1777156_at	1777196_at	1777456_at	1777563_at	1777721_at	1777780_at	1778252_at	1778316_at	1778335_at	1778359_at	1778479_at	1778604_at	1778654_at	1778816_at	1778954_at	1779597_at	1779922_at
1_387_pos_35	1_387_pos_35	1769314_at	1770011_at	1771246_at	1771458_at	1771609_at	1772375_at	1772398_at	1772562_at	1772625_at	1773540_at	1773903_at	1773952_at	1773961_at	1774025_at	1774321_at	1774323_at	1774859_at	1774974_at	1775020_at	1775218_at	1775347_at	1776272_at	1776273_x_at	1776705_at	1776896_at	1777312_at	1777563_at	1777585_at	1778156_at	1778252_at	1778878_s_at	1778906_at	1778929_at	1779468_at	1779889_s_at
1_387_neg_38	1_387_neg_38	1769339_at	1769371_at	1769510_at	1770082_at	1770221_at	1770455_at	1770754_at	1772255_at	1772939_at	1773170_at	1773307_at	1773560_at	1774012_at	1774152_at	1774425_at	1774489_at	1775480_at	1775517_at	1775847_at	1775965_at	1776603_at	1777456_at	1777630_at	1777721_at	1777780_at	1777816_at	1777854_at	1778392_at	1778479_at	1778594_at	1778604_at	1778632_at	1778654_at	1778954_at	1779317_at	1779597_at	1779734_at	1779946_at
1_389_pos_24	1_389_pos_24	1771458_at	1771915_at	1772255_at	1772287_at	1772398_at	1772625_at	1772920_at	1772959_at	1773203_at	1773425_at	1773903_at	1773961_at	1774025_at	1774257_at	1774290_at	1775218_at	1776171_at	1777854_at	1778392_at	1778594_at	1778654_at	1779112_at	1779275_at	1779775_at
1_389_neg_20	1_389_neg_20	1769691_at	1770011_at	1770754_at	1773170_at	1774152_at	1774489_at	1775020_at	1775965_at	1776427_at	1776603_at	1776768_at	1777585_at	1777589_at	1777780_at	1778479_at	1778563_at	1778604_at	1778632_at	1778857_at	1778954_at
1_391_pos_57	1_391_pos_57	1769937_at	1770082_at	1770087_at	1770583_at	1771179_at	1771289_at	1771458_at	1771609_at	1771687_at	1771863_at	1771956_at	1772033_at	1772287_at	1772375_at	1772549_at	1772883_at	1773117_at	1773457_at	1773540_at	1773884_at	1773888_at	1773952_at	1774323_at	1774495_at	1774705_at	1774739_at	1774859_at	1775083_at	1775347_at	1775479_at	1775859_at	1775876_at	1776084_at	1776272_at	1776633_at	1776667_at	1776805_at	1776841_at	1776896_at	1776998_at	1777097_at	1777312_at	1777854_at	1778252_at	1778392_at	1778594_at	1778632_at	1778654_at	1778702_at	1778791_at	1778816_at	1778906_at	1779468_at	1779654_s_at	1779675_at	1779682_at	1779922_at
1_391_neg_46	1_391_neg_46	1769339_at	1769510_at	1770011_at	1770352_at	1770451_at	1770455_at	1770518_at	1771246_at	1771402_at	1771557_at	1771816_at	1772317_at	1772939_at	1773272_at	1773727_at	1774012_at	1774025_at	1774134_at	1774176_at	1774241_at	1774425_at	1774442_at	1774813_at	1775199_at	1775480_at	1775526_at	1775678_at	1775729_at	1775847_at	1776019_at	1776596_at	1776650_at	1777388_at	1777456_at	1777563_at	1777630_at	1777721_at	1777816_at	1778189_at	1778359_at	1778673_at	1778857_at	1779309_at	1779597_at	1779946_at	1780004_at
1_392_pos_51	1_392_pos_51	1769428_at	1770082_at	1770087_at	1770455_at	1770571_at	1771108_at	1771609_at	1771955_at	1772103_at	1772398_at	1772549_at	1772554_at	1772920_at	1773170_at	1773457_at	1773863_at	1773903_at	1773961_at	1774323_at	1774777_at	1774930_at	1775218_at	1775307_at	1775374_at	1775480_at	1775526_at	1775628_at	1775736_at	1775876_at	1775965_at	1776122_at	1776667_at	1776998_at	1777080_at	1777196_at	1777563_at	1777721_at	1778252_at	1778316_at	1778392_at	1778479_at	1778632_at	1778654_at	1778816_at	1779030_at	1779129_at	1779275_at	1779468_at	1779597_at	1779775_at	1779922_at
1_392_neg_47	1_392_neg_47	1769339_at	1770011_at	1770744_at	1770754_at	1771289_at	1771458_at	1771915_at	1772033_at	1772222_at	1772375_at	1772625_at	1772939_at	1772959_at	1773203_at	1773291_at	1773540_at	1773565_at	1773952_at	1774012_at	1774025_at	1774152_at	1774287_at	1774290_at	1774373_at	1774425_at	1774489_at	1774801_at	1775517_at	1775648_at	1775847_at	1776019_at	1776272_at	1776427_at	1776596_at	1776633_at	1776768_at	1776896_at	1777589_at	1777780_at	1778604_at	1778673_at	1778677_at	1778857_at	1778906_at	1778954_at	1779098_at	1779309_at
1_393_pos_48	1_393_pos_48	1769339_at	1769428_at	1769510_at	1769818_at	1770011_at	1770072_at	1770352_at	1770451_at	1770455_at	1770583_at	1771108_at	1771219_at	1771402_at	1771591_at	1771816_at	1772883_at	1772939_at	1773230_at	1773888_at	1774012_at	1774236_at	1774425_at	1774780_at	1774801_at	1774859_at	1775480_at	1775666_at	1775847_at	1775859_at	1775990_at	1776596_at	1776603_at	1776805_at	1777112_at	1777456_at	1777563_at	1777630_at	1777721_at	1777816_at	1778335_at	1778359_at	1778655_at	1778791_at	1778857_at	1779004_at	1779597_at	1779946_at	1780004_at
1_393_neg_53	1_393_neg_53	1769683_at	1769799_at	1769875_at	1769937_at	1770027_at	1770082_at	1770727_at	1771179_at	1771206_at	1771246_at	1771278_at	1771289_at	1771458_at	1771687_at	1772033_at	1772255_at	1772287_at	1772317_at	1772375_at	1772398_at	1772562_at	1772694_at	1773097_at	1773540_at	1773727_at	1773952_at	1774287_at	1774323_at	1774373_at	1774442_at	1774705_at	1774739_at	1774930_at	1775347_at	1775436_at	1775986_at	1776058_at	1776272_at	1776633_at	1776896_at	1777312_at	1777388_at	1777843_at	1777854_at	1778090_at	1778392_at	1778594_at	1778821_at	1778906_at	1779468_at	1779682_at	1779746_at	1779922_at
1_394_pos_40	1_394_pos_40	1769799_at	1769875_at	1770027_at	1770352_at	1770455_at	1770727_at	1771206_at	1771278_at	1771402_at	1771510_at	1771816_at	1771817_at	1772054_at	1772148_at	1772398_at	1772694_at	1772939_at	1773097_at	1773853_at	1773888_at	1774134_at	1774287_at	1774373_at	1775436_at	1775480_at	1775986_at	1777456_at	1777556_at	1777563_at	1777721_at	1777843_at	1778090_at	1778359_at	1778791_at	1778821_at	1779126_at	1779483_at	1779597_at	1779746_at	1780004_at
1_394_neg_49	1_394_neg_49	1769428_at	1769609_at	1769818_at	1769845_at	1769937_at	1770072_at	1770754_at	1771108_at	1771219_at	1771289_at	1771401_at	1771591_at	1771687_at	1772033_at	1772287_at	1772317_at	1772375_at	1773230_at	1773703_at	1773708_at	1773727_at	1773952_at	1774236_at	1774442_at	1774780_at	1774988_at	1775666_at	1775990_at	1776272_at	1776633_at	1776768_at	1776825_at	1776896_at	1777112_at	1777388_at	1777455_at	1777617_at	1777661_at	1777780_at	1778252_at	1778279_at	1778655_at	1778801_at	1778906_at	1778996_at	1779004_at	1779014_at	1779017_at	1779322_at
1_395_pos_52	1_395_pos_52	1769339_at	1769428_at	1769510_at	1769691_at	1769799_at	1769972_at	1770027_at	1770087_at	1770455_at	1770730_at	1770947_at	1771108_at	1771206_at	1771219_at	1771569_at	1771935_at	1771956_at	1772033_at	1772287_at	1772625_at	1772694_at	1773708_at	1773884_at	1774176_at	1774373_at	1774801_at	1774988_at	1775083_at	1775436_at	1775517_at	1775847_at	1776596_at	1776603_at	1776948_at	1777097_at	1777455_at	1777661_at	1777816_at	1778090_at	1778156_at	1778189_at	1778252_at	1778479_at	1778563_at	1778654_at	1779004_at	1779534_at	1779597_at	1779682_at	1779905_at	1779946_at	RPTR-Sc-AF298789-1_s_at
1_395_neg_51	1_395_neg_51	1769395_at	1769818_at	1769875_at	1770072_at	1770352_at	1770451_at	1771143_at	1771346_at	1771458_at	1771591_at	1771609_at	1771915_at	1772054_at	1772255_at	1772562_at	1772939_at	1773230_at	1773272_at	1773695_at	1774134_at	1774236_at	1774290_at	1774321_at	1774323_at	1774780_at	1774813_at	1774859_at	1774930_at	1775199_at	1775263_at	1775347_at	1775526_at	1775666_at	1775736_at	1775986_at	1775990_at	1776272_at	1776825_at	1777112_at	1777312_at	1777563_at	1777843_at	1778392_at	1778655_at	1778801_at	1778929_at	1778950_at	1779309_at	1779483_at	1779746_at	1780004_at
1_396_neg_5	1_396_neg_5	1769885_at	1773585_at	1776363_at	1777477_at	1777542_at
1_397_pos_45	1_397_pos_45	1769428_at	1769972_at	1770027_at	1770352_at	1770451_at	1771108_at	1771206_at	1771219_at	1771458_at	1771569_at	1771609_at	1771935_at	1772255_at	1772562_at	1772694_at	1772939_at	1773272_at	1773342_at	1773695_at	1773708_at	1774134_at	1774321_at	1774323_at	1774373_at	1774813_at	1774930_at	1774988_at	1775347_at	1775436_at	1775736_at	1777312_at	1777455_at	1777563_at	1777603_at	1777617_at	1777661_at	1778046_at	1778392_at	1779004_at	1779017_at	1779309_at	1779322_at	1779478_at	1779534_at	1780004_at
1_397_neg_53	1_397_neg_53	1769339_at	1769510_at	1769818_at	1769875_at	1770072_at	1770087_at	1770730_at	1770947_at	1771510_at	1771817_at	1771884_at	1771956_at	1772033_at	1772054_at	1772287_at	1772625_at	1772736_at	1773230_at	1773884_at	1774176_at	1774236_at	1774287_at	1774780_at	1774801_at	1775083_at	1775263_at	1775517_at	1775666_at	1775847_at	1775876_at	1775986_at	1776596_at	1776603_at	1776667_at	1776825_at	1776948_at	1777097_at	1777112_at	1777816_at	1777843_at	1778156_at	1778189_at	1778252_at	1778479_at	1778654_at	1778655_at	1778801_at	1778950_at	1779483_at	1779682_at	1779746_at	1779905_at	1779946_at
1_398_pos_35	1_398_pos_35	1769428_at	1770352_at	1770730_at	1771219_at	1771236_at	1771289_at	1771609_at	1771884_at	1771915_at	1772375_at	1772736_at	1773123_at	1773176_at	1773540_at	1773695_at	1773952_at	1774134_at	1774290_at	1774321_at	1774859_at	1775020_at	1775518_at	1775736_at	1776272_at	1776896_at	1776948_at	1777563_at	1777816_at	1778046_at	1778906_at	1778929_at	1779309_at	1779402_at	1779946_at	1780004_at
1_398_neg_25	1_398_neg_25	1769684_at	1769875_at	1770087_at	1770455_at	1772033_at	1772287_at	1772939_at	1774176_at	1774425_at	1774801_at	1775263_at	1775347_at	1775480_at	1775517_at	1775847_at	1777456_at	1777603_at	1777721_at	1778156_at	1778189_at	1778654_at	1778801_at	1778950_at	1779317_at	1779597_at
1_399_pos_16	1_399_pos_16	1769428_at	1769684_at	1770730_at	1771219_at	1772654_at	1773141_at	1774151_at	1774601_at	1774627_at	1775213_at	1775263_at	1776948_at	1777816_at	1778950_at	1779946_at	1780122_at
1_399_neg_13	1_399_neg_13	1769875_at	1770023_at	1770315_at	1770551_at	1771236_at	1772470_at	1773123_at	1773176_at	1774860_at	1775347_at	1778046_at	1778801_at	1779402_at
1_403_pos_55	1_403_pos_55	1769510_at	1770315_at	1770451_at	1771219_at	1771236_at	1771246_at	1771863_at	1772054_at	1772103_at	1772287_at	1772470_at	1772625_at	1773123_at	1773176_at	1773540_at	1773708_at	1773870_at	1773900_at	1773952_at	1774134_at	1774176_at	1774241_at	1774601_at	1774801_at	1774860_at	1775199_at	1775213_at	1775263_at	1775307_at	1775347_at	1775736_at	1775744_at	1775876_at	1776272_at	1776596_at	1776603_at	1776650_at	1776667_at	1776896_at	1777374_at	1777563_at	1777589_at	1777661_at	1778144_at	1778189_at	1778252_at	1778392_at	1778479_at	1778857_at	1778906_at	1779402_at	1779468_at	1779682_at	1780055_at	1780155_at
1_403_neg_52	1_403_neg_52	1769683_at	1769684_at	1769875_at	1769937_at	1770448_at	1770455_at	1770518_at	1770730_at	1771289_at	1771458_at	1771687_at	1771956_at	1772033_at	1772562_at	1772939_at	1773117_at	1773141_at	1773750_at	1774323_at	1774425_at	1774495_at	1774705_at	1774739_at	1774930_at	1774988_at	1775083_at	1775479_at	1775480_at	1775517_at	1775859_at	1776019_at	1776633_at	1776948_at	1777312_at	1777344_at	1777630_at	1777721_at	1777816_at	1778046_at	1778156_at	1778316_at	1778654_at	1778673_at	1778791_at	1778809_at	1778950_at	1779000_at	1779275_at	1779597_at	1779675_at	1779922_at	1779946_at
1_404_pos_36	1_404_pos_36	1769875_at	1770023_at	1770315_at	1770352_at	1770532_at	1771236_at	1771289_at	1771630_at	1772222_at	1772470_at	1772554_at	1772920_at	1772939_at	1773085_at	1773123_at	1773176_at	1773273_at	1774152_at	1774226_at	1774489_at	1774601_at	1774860_at	1775213_at	1775263_at	1775363_at	1775482_at	1776633_at	1776717_at	1776768_at	1778316_at	1778479_at	1778954_at	1779030_at	1779097_at	1779275_at	1779402_at
1_404_neg_36	1_404_neg_36	1769428_at	1769684_at	1770571_at	1770744_at	1770754_at	1771143_at	1771219_at	1771915_at	1771955_at	1772103_at	1772287_at	1772398_at	1772625_at	1772654_at	1773141_at	1773291_at	1773444_at	1773524_at	1773903_at	1773961_at	1774010_at	1774290_at	1775218_at	1775307_at	1775526_at	1775648_at	1776122_at	1777589_at	1777780_at	1778046_at	1778104_at	1778677_at	1778950_at	1779098_at	1779105_at	1779712_at
1_405_pos_31	1_405_pos_31	1769510_at	1769684_at	1770352_at	1770451_at	1770532_at	1771289_at	1772222_at	1772554_at	1772654_at	1772920_at	1773141_at	1773273_at	1773900_at	1774151_at	1774627_at	1775347_at	1775482_at	1776272_at	1776596_at	1776603_at	1776633_at	1777563_at	1778046_at	1778252_at	1778316_at	1778479_at	1778950_at	1779030_at	1779275_at	1779468_at	1780155_at
1_405_neg_44	1_405_neg_44	1769937_at	1770023_at	1770315_at	1770571_at	1770754_at	1771236_at	1771458_at	1771687_at	1771956_at	1772033_at	1772103_at	1772287_at	1772470_at	1772562_at	1772625_at	1772939_at	1773123_at	1773176_at	1773750_at	1774010_at	1774601_at	1774705_at	1774860_at	1774930_at	1775083_at	1775213_at	1775263_at	1775307_at	1775526_at	1776122_at	1777312_at	1777344_at	1777589_at	1777780_at	1778104_at	1778654_at	1778677_at	1779000_at	1779098_at	1779402_at	1779597_at	1779712_at	1779767_at	1779946_at
1_410_pos_35	1_410_pos_35	1770315_at	1770536_at	1770744_at	1770754_at	1771236_at	1771289_at	1771915_at	1771955_at	1772222_at	1772398_at	1773176_at	1773273_at	1773291_at	1773444_at	1773903_at	1773961_at	1774290_at	1774860_at	1775218_at	1775263_at	1775482_at	1775648_at	1776061_at	1776603_at	1776633_at	1777080_at	1777589_at	1777780_at	1778316_at	1778479_at	1778677_at	1779098_at	1779105_at	1779402_at	1779836_at
1_410_neg_29	1_410_neg_29	1769968_at	1770571_at	1771171_at	1771630_at	1772103_at	1772350_at	1772554_at	1772625_at	1772654_at	1772920_at	1773062_at	1773085_at	1773900_at	1774152_at	1774489_at	1775307_at	1775526_at	1776122_at	1776335_at	1776427_at	1778046_at	1778104_at	1778604_at	1778950_at	1778954_at	1779030_at	1779097_at	1779275_at	1779712_at
1_411_pos_37	1_411_pos_37	1769875_at	1770315_at	1770744_at	1770754_at	1771171_at	1771236_at	1771289_at	1771915_at	1771955_at	1772350_at	1773176_at	1773273_at	1773291_at	1773444_at	1773900_at	1773903_at	1773961_at	1774290_at	1774860_at	1775218_at	1775263_at	1775626_at	1775648_at	1776335_at	1776633_at	1777080_at	1777589_at	1777780_at	1778104_at	1778316_at	1778317_at	1778677_at	1778791_at	1779018_at	1779098_at	1779105_at	1779402_at
1_411_neg_37	1_411_neg_37	1769378_at	1769968_at	1770536_at	1771246_at	1771630_at	1772103_at	1772287_at	1772554_at	1772625_at	1772654_at	1772920_at	1773085_at	1773141_at	1773750_at	1774010_at	1774152_at	1774489_at	1775020_at	1775307_at	1775482_at	1775526_at	1776061_at	1776122_at	1776272_at	1776427_at	1777344_at	1778046_at	1778392_at	1778604_at	1778950_at	1778954_at	1779000_at	1779030_at	1779097_at	1779275_at	1779712_at	1779836_at
1_412_pos_39	1_412_pos_39	1769937_at	1770448_at	1770536_at	1770571_at	1771405_at	1771609_at	1771687_at	1771884_at	1772103_at	1772554_at	1772625_at	1772870_at	1773695_at	1773900_at	1774134_at	1774675_at	1774705_at	1775307_at	1775482_at	1775526_at	1775626_at	1776061_at	1776122_at	1776155_at	1776427_at	1777374_at	1778702_at	1778791_at	1778919_at	1779018_at	1779275_at	1779478_at	1779482_at	1779675_at	1779712_at	1780004_at	1780044_at	1780055_at	1780059_at
1_412_neg_39	1_412_neg_39	1769683_at	1769730_at	1770082_at	1770142_at	1770451_at	1771246_at	1771289_at	1772033_at	1772222_at	1772350_at	1773273_at	1773307_at	1773750_at	1773870_at	1773961_at	1774176_at	1775020_at	1775218_at	1775517_at	1775847_at	1776335_at	1776596_at	1776603_at	1776633_at	1777344_at	1777589_at	1778104_at	1778144_at	1778189_at	1778252_at	1778282_at	1778316_at	1778392_at	1778479_at	1779000_at	AFFX-r2-Sc-URA3-3_at	AFFX-r2-Sc-URA3-5_at	AFFX-r2-Sc-URA3-M_at	RPTR-Sc-AF298789-1_s_at
1_413_pos_50	1_413_pos_50	1769875_at	1769937_at	1770082_at	1770142_at	1770455_at	1770518_at	1770571_at	1770754_at	1771246_at	1771405_at	1771458_at	1771687_at	1771956_at	1772033_at	1772103_at	1772562_at	1772939_at	1773307_at	1773900_at	1774425_at	1774705_at	1774930_at	1774988_at	1775020_at	1775083_at	1775307_at	1775482_at	1775517_at	1775526_at	1775847_at	1776019_at	1776122_at	1777312_at	1777374_at	1777589_at	1777780_at	1778156_at	1778317_at	1778392_at	1778654_at	1778673_at	1779482_at	1779597_at	1779712_at	1779946_at	1780055_at	1780059_at	AFFX-r2-Sc-URA3-3_at	AFFX-r2-Sc-URA3-5_at	AFFX-r2-Sc-URA3-M_at
1_413_neg_39	1_413_neg_39	1769510_at	1770448_at	1770451_at	1771219_at	1771289_at	1771609_at	1771863_at	1772054_at	1772222_at	1772398_at	1772870_at	1773708_at	1773750_at	1773952_at	1774010_at	1774675_at	1775347_at	1775626_at	1775876_at	1776155_at	1776272_at	1776596_at	1776603_at	1776633_at	1776667_at	1777344_at	1777563_at	1777661_at	1778104_at	1778252_at	1778282_at	1778479_at	1778791_at	1778919_at	1778950_at	1779000_at	1779018_at	1779746_at	1780044_at
1_414_pos_36	1_414_pos_36	1769428_at	1769952_at	1770532_at	1771219_at	1771289_at	1771376_at	1771405_at	1771458_at	1772033_at	1772120_at	1772398_at	1772562_at	1772939_at	1773708_at	1773900_at	1774070_at	1774226_at	1774323_at	1774930_at	1775517_at	1775744_at	1775847_at	1776019_at	1776633_at	1776951_at	1777080_at	1777312_at	1777661_at	1778156_at	1778316_at	1778673_at	1779344_at	1779482_at	1779746_at	1780055_at	1780059_at
1_414_neg_31	1_414_neg_31	1769510_at	1769875_at	1770754_at	1771609_at	1771943_at	1772103_at	1772287_at	1772625_at	1773695_at	1773750_at	1774739_at	1774988_at	1775307_at	1775347_at	1775526_at	1775876_at	1776122_at	1776427_at	1776624_at	1776667_at	1776768_at	1777344_at	1777780_at	1778282_at	1778317_at	1778325_at	1778702_at	1779000_at	1779478_at	1779675_at	1779712_at
1_415_pos_26	1_415_pos_26	1769428_at	1769972_at	1770027_at	1771108_at	1771219_at	1771376_at	1771458_at	1772054_at	1772398_at	1772562_at	1772939_at	1773524_at	1773708_at	1773989_at	1774241_at	1774780_at	1775847_at	1776650_at	1777312_at	1777455_at	1777617_at	1777661_at	1779004_at	1779017_at	1779534_at	1779746_at
1_415_neg_24	1_415_neg_24	1769510_at	1769875_at	1771289_at	1771569_at	1771609_at	1772148_at	1772694_at	1773117_at	1773695_at	1774373_at	1774739_at	1774988_at	1775363_at	1775384_at	1775436_at	1775479_at	1775986_at	1777112_at	1777843_at	1778702_at	1779322_at	1779478_at	1779483_at	1779675_at
1_416_pos_42	1_416_pos_42	1769875_at	1770451_at	1770571_at	1771376_at	1771458_at	1772103_at	1772562_at	1773540_at	1773870_at	1773900_at	1773952_at	1774176_at	1774241_at	1774323_at	1774988_at	1775199_at	1775307_at	1775517_at	1775626_at	1775847_at	1775859_at	1775974_at	1776122_at	1776272_at	1776596_at	1776650_at	1776896_at	1777312_at	1777630_at	1777843_at	1778144_at	1778189_at	1778252_at	1778791_at	1778906_at	1778929_at	1779018_at	1779309_at	1779322_at	1779712_at	1779734_at	RPTR-Sc-AF298789-1_s_at
1_416_neg_46	1_416_neg_46	1769339_at	1769428_at	1769510_at	1769851_at	1769937_at	1770087_at	1770455_at	1771219_at	1771246_at	1771289_at	1771402_at	1771569_at	1771609_at	1771687_at	1771956_at	1772054_at	1772222_at	1772287_at	1773117_at	1773695_at	1773708_at	1774012_at	1774134_at	1774425_at	1774705_at	1774739_at	1775020_at	1775083_at	1775384_at	1775479_at	1775480_at	1776633_at	1777661_at	1777721_at	1778156_at	1778335_at	1778359_at	1778392_at	1778654_at	1778702_at	1779468_at	1779478_at	1779597_at	1779675_at	1779746_at	1780004_at
1_417_pos_35	1_417_pos_35	1769730_at	1769937_at	1770142_at	1770402_at	1770448_at	1770962_at	1771214_at	1771246_at	1771376_at	1771687_at	1771956_at	1772625_at	1772939_at	1773888_at	1774134_at	1774705_at	1774801_at	1774806_at	1775020_at	1775083_at	1775517_at	1775736_at	1775847_at	1776401_at	1776603_at	1777563_at	1778252_at	1778282_at	1778392_at	1779413_at	1779468_at	AFFX-r2-Sc-URA3-3_at	AFFX-r2-Sc-URA3-5_at	AFFX-r2-Sc-URA3-M_at	RPTR-Sc-AF298789-1_s_at
1_417_neg_38	1_417_neg_38	1769339_at	1770011_at	1770221_at	1770451_at	1771143_at	1771346_at	1771458_at	1771609_at	1771884_at	1772033_at	1772255_at	1772287_at	1772700_at	1772870_at	1773498_at	1773695_at	1773870_at	1773884_at	1773900_at	1774176_at	1774376_at	1774739_at	1774930_at	1775363_at	1775526_at	1776596_at	1777097_at	1777196_at	1777630_at	1778144_at	1778189_at	1778702_at	1778929_at	1779317_at	1779478_at	1779549_at	1779675_at	1779922_at
1_418_pos_22	1_418_pos_22	1769691_at	1770402_at	1770451_at	1771458_at	1772222_at	1772287_at	1772562_at	1772625_at	1773273_at	1773727_at	1774176_at	1774930_at	1775020_at	1776596_at	1777312_at	1777388_at	1778189_at	1778317_at	1778392_at	1778563_at	1778654_at	1779468_at
1_418_neg_24	1_418_neg_24	1769510_at	1769937_at	1769952_at	1770532_at	1770571_at	1770767_at	1771143_at	1771289_at	1771687_at	1772120_at	1772255_at	1772939_at	1774010_at	1774070_at	1774705_at	1776122_at	1776603_at	1776951_at	1777630_at	1778156_at	1778479_at	1779317_at	1779344_at	1779413_at
1_419_pos_40	1_419_pos_40	1769510_at	1769937_at	1770011_at	1770221_at	1770352_at	1770440_at	1770518_at	1770532_at	1770571_at	1770767_at	1771143_at	1771687_at	1771956_at	1772010_at	1772103_at	1772255_at	1772700_at	1772939_at	1773342_at	1773498_at	1774010_at	1774321_at	1774323_at	1774705_at	1775083_at	1775467_at	1775517_at	1775847_at	1776122_at	1776171_at	1776272_at	1776603_at	1777563_at	1777630_at	1778156_at	1778317_at	1778479_at	1779309_at	1779317_at	1779413_at
1_419_neg_42	1_419_neg_42	1769339_at	1769691_at	1770087_at	1770402_at	1770451_at	1770947_at	1770962_at	1771051_at	1771214_at	1771246_at	1771289_at	1771458_at	1771609_at	1772222_at	1772287_at	1772562_at	1772625_at	1773273_at	1773695_at	1773727_at	1773870_at	1774176_at	1774376_at	1774425_at	1774930_at	1775020_at	1775347_at	1776596_at	1776811_at	1777034_at	1777312_at	1777388_at	1777721_at	1778144_at	1778189_at	1778392_at	1778563_at	1778654_at	1778791_at	1779468_at	1779905_at	1780155_at
1_421_pos_45	1_421_pos_45	1769691_at	1769937_at	1770011_at	1770087_at	1770221_at	1771143_at	1771289_at	1771458_at	1771687_at	1772222_at	1772255_at	1772287_at	1772317_at	1772562_at	1772700_at	1772870_at	1773498_at	1773560_at	1773888_at	1774012_at	1774134_at	1774241_at	1774376_at	1774425_at	1774442_at	1774705_at	1774930_at	1775199_at	1775526_at	1775847_at	1776650_at	1777034_at	1777156_at	1777196_at	1777312_at	1777816_at	1778282_at	1778563_at	1778654_at	1778929_at	1779317_at	1779468_at	1779597_at	1779682_at	1780155_at
1_421_neg_45	1_421_neg_45	1769510_at	1770352_at	1770402_at	1770451_at	1770571_at	1770962_at	1771214_at	1771215_at	1771246_at	1771405_at	1772010_at	1772033_at	1772103_at	1772939_at	1773117_at	1773272_at	1773342_at	1773695_at	1773900_at	1774010_at	1774176_at	1774226_at	1774323_at	1774365_at	1774495_at	1774739_at	1774813_at	1774859_at	1775020_at	1775347_at	1775479_at	1775859_at	1776171_at	1776603_at	1777630_at	1778156_at	1778189_at	1778392_at	1778479_at	1778702_at	1779309_at	1779675_at	1779712_at	1779734_at	1779892_at
1_422_pos_27	1_422_pos_27	1769428_at	1769799_at	1769875_at	1770023_at	1770727_at	1771278_at	1771569_at	1771863_at	1771935_at	1772222_at	1772255_at	1772398_at	1773273_at	1773342_at	1773483_at	1773524_at	1773989_at	1774739_at	1774780_at	1774988_at	1775479_at	1776427_at	1777312_at	1778090_at	1778801_at	1779317_at	1779322_at
1_422_neg_32	1_422_neg_32	1769684_at	1770402_at	1770518_at	1770571_at	1771376_at	1772054_at	1772148_at	1772694_at	1772952_at	1773708_at	1773900_at	1774152_at	1774373_at	1774627_at	1774840_at	1775020_at	1775363_at	1775436_at	1776122_at	1776272_at	1776457_at	1777112_at	1777268_at	1777456_at	1777617_at	1777661_at	1778279_at	1778392_at	1778655_at	1779017_at	1779483_at	1779746_at
1_423_pos_43	1_423_pos_43	1769684_at	1770142_at	1770451_at	1770506_at	1770518_at	1770532_at	1770571_at	1771609_at	1772033_at	1772287_at	1772939_at	1773342_at	1773695_at	1773870_at	1773888_at	1773952_at	1774152_at	1774176_at	1774627_at	1775199_at	1775978_at	1776019_at	1776122_at	1776272_at	1776596_at	1777456_at	1778144_at	1778189_at	1778479_at	1778604_at	1778654_at	1778673_at	1778791_at	1778801_at	1778809_at	1778929_at	1779402_at	1779413_at	1779468_at	1779682_at	AFFX-r2-Sc-URA3-3_at	AFFX-r2-Sc-URA3-5_at	AFFX-r2-Sc-URA3-M_at
1_423_neg_39	1_423_neg_39	1769937_at	1769968_at	1770023_at	1770352_at	1771458_at	1771687_at	1771863_at	1772148_at	1772222_at	1772470_at	1772554_at	1773117_at	1773273_at	1773727_at	1773884_at	1774134_at	1774705_at	1774739_at	1774930_at	1775374_at	1775479_at	1775517_at	1775847_at	1775876_at	1776427_at	1776667_at	1777080_at	1777097_at	1777112_at	1777312_at	1777388_at	1777563_at	1777630_at	1778156_at	1778252_at	1778655_at	1778950_at	1779775_at	1779944_at
1_424_pos_48	1_424_pos_48	1769339_at	1769937_at	1770402_at	1770506_at	1770532_at	1770571_at	1770962_at	1771214_at	1771289_at	1771346_at	1771376_at	1771458_at	1771687_at	1771935_at	1772562_at	1773342_at	1773884_at	1773888_at	1773900_at	1773952_at	1774152_at	1774321_at	1774376_at	1774705_at	1774780_at	1774844_at	1774930_at	1775020_at	1775347_at	1775363_at	1775526_at	1775628_at	1775678_at	1775744_at	1775876_at	1775974_at	1776122_at	1776272_at	1776667_at	1777097_at	1777312_at	1777456_at	1777563_at	1777630_at	1778392_at	1778801_at	1778857_at	1780155_at
1_424_neg_54	1_424_neg_54	1769510_at	1769851_at	1769968_at	1770142_at	1770221_at	1770451_at	1771405_at	1771569_at	1772103_at	1772148_at	1772222_at	1772255_at	1772554_at	1772694_at	1772939_at	1773117_at	1773273_at	1773498_at	1773524_at	1773989_at	1774010_at	1774176_at	1774323_at	1774495_at	1774739_at	1774801_at	1774806_at	1774859_at	1775436_at	1775479_at	1775859_at	1776019_at	1776401_at	1776427_at	1776596_at	1776603_at	1776872_at	1777080_at	1777112_at	1778189_at	1778479_at	1778654_at	1778655_at	1778673_at	1778929_at	1779317_at	1779468_at	1779597_at	1779746_at	1779767_at	1779944_at	AFFX-r2-Sc-URA3-3_at	AFFX-r2-Sc-URA3-5_at	AFFX-r2-Sc-URA3-M_at
1_425_pos_39	1_425_pos_39	1769968_at	1770402_at	1770451_at	1770532_at	1770571_at	1770744_at	1771289_at	1771935_at	1772554_at	1772952_at	1773291_at	1773342_at	1773888_at	1773900_at	1774176_at	1774780_at	1774840_at	1774930_at	1775020_at	1775363_at	1775374_at	1775526_at	1776122_at	1776427_at	1776457_at	1777080_at	1777589_at	1778189_at	1778279_at	1778316_at	1778392_at	1778801_at	1778950_at	1779014_at	1779413_at	1779468_at	1779597_at	1779775_at	1780155_at
1_425_neg_44	1_425_neg_44	1769875_at	1769937_at	1770506_at	1771206_at	1771591_at	1771687_at	1771955_at	1772103_at	1772148_at	1772222_at	1772255_at	1772694_at	1773273_at	1773483_at	1773524_at	1773727_at	1773952_at	1773989_at	1774010_at	1774152_at	1774705_at	1774801_at	1774806_at	1774844_at	1774859_at	1775307_at	1775436_at	1775628_at	1775990_at	1776272_at	1776401_at	1777112_at	1777388_at	1777456_at	1777630_at	1778282_at	1778604_at	1778655_at	1779129_at	1779275_at	1779317_at	1779402_at	1779712_at	1779944_at
1_426_pos_35	1_426_pos_35	1769342_at	1770402_at	1770532_at	1770571_at	1770754_at	1771206_at	1771289_at	1771591_at	1772148_at	1772562_at	1772694_at	1773483_at	1773524_at	1773888_at	1773900_at	1773989_at	1774226_at	1774930_at	1775020_at	1775436_at	1775439_at	1775467_at	1775526_at	1775744_at	1775990_at	1776427_at	1777080_at	1777112_at	1777589_at	1777780_at	1778392_at	1778655_at	1779402_at	1779413_at	1780155_at
1_426_neg_41	1_426_neg_41	1769510_at	1770084_at	1770116_at	1770506_at	1771405_at	1771935_at	1772103_at	1772222_at	1772255_at	1772398_at	1772915_at	1772952_at	1773097_at	1773273_at	1773342_at	1773498_at	1773727_at	1774010_at	1774152_at	1774780_at	1774840_at	1774859_at	1775276_at	1775363_at	1775859_at	1775984_at	1776457_at	1776791_at	1776857_at	1776872_at	1777388_at	1778279_at	1778282_at	1778651_at	1778801_at	1778950_at	1779014_at	1779317_at	1779468_at	1779767_at	1780085_at
1_427_pos_45	1_427_pos_45	1769510_at	1769937_at	1770352_at	1771051_at	1771346_at	1771376_at	1771609_at	1771687_at	1771962_at	1772033_at	1772103_at	1772204_at	1772625_at	1772915_at	1772939_at	1773273_at	1773498_at	1773727_at	1773900_at	1773952_at	1774126_at	1774241_at	1774705_at	1774859_at	1775276_at	1775307_at	1775678_at	1775744_at	1775859_at	1776215_at	1776268_at	1776272_at	1776603_at	1776650_at	1776791_at	1777034_at	1777156_at	1777388_at	1777456_at	1778156_at	1778479_at	1779317_at	1779468_at	1779712_at	1780155_at
1_427_neg_46	1_427_neg_46	1769342_at	1769462_at	1769851_at	1770402_at	1770440_at	1770451_at	1770532_at	1770754_at	1770947_at	1771289_at	1771405_at	1771458_at	1771569_at	1771915_at	1772287_at	1772562_at	1773117_at	1773750_at	1773884_at	1773888_at	1774010_at	1774176_at	1774290_at	1774495_at	1774739_at	1774930_at	1775020_at	1775479_at	1775847_at	1776596_at	1776633_at	1776872_at	1777097_at	1777312_at	1777630_at	1777780_at	1778189_at	1778252_at	1778317_at	1778392_at	1778654_at	1778791_at	1779413_at	1779597_at	1779767_at	1779905_at
1_428_neg_11	1_428_neg_11	1769462_at	1769952_at	1770440_at	1772120_at	1774070_at	1774495_at	1774739_at	1775479_at	1776951_at	1779344_at	1779468_at
1_430_pos_34	1_430_pos_34	1769462_at	1769684_at	1770315_at	1770402_at	1770440_at	1770518_at	1771236_at	1771609_at	1772222_at	1772398_at	1772920_at	1773176_at	1773273_at	1773952_at	1774241_at	1774627_at	1774844_at	1774860_at	1775263_at	1775628_at	1775678_at	1775744_at	1775978_at	1776272_at	1776650_at	1776717_at	1777456_at	1777630_at	1778282_at	1778809_at	1779097_at	1779402_at	1779775_at	1779944_at
1_430_neg_47	1_430_neg_47	1769378_at	1770023_at	1770506_at	1770532_at	1770536_at	1770571_at	1770754_at	1771176_at	1771569_at	1771619_at	1771863_at	1772350_at	1772384_at	1772470_at	1772554_at	1772654_at	1772939_at	1773117_at	1773123_at	1773141_at	1773900_at	1773961_at	1774011_at	1774057_at	1774126_at	1774151_at	1774226_at	1774340_at	1774425_at	1774495_at	1774715_at	1774739_at	1775218_at	1775479_at	1775648_at	1776154_at	1776768_at	1777034_at	1777780_at	1778194_at	1778479_at	1778568_at	1778604_at	1778950_at	1779468_at	1779597_at	1780122_at
1_431_pos_47	1_431_pos_47	1769462_at	1770023_at	1770402_at	1770440_at	1770767_at	1771143_at	1771346_at	1771376_at	1771609_at	1771619_at	1771863_at	1771915_at	1771962_at	1772033_at	1772222_at	1772470_at	1772554_at	1772654_at	1772915_at	1772920_at	1772939_at	1773123_at	1773141_at	1773273_at	1773952_at	1774241_at	1774290_at	1774844_at	1775276_at	1775678_at	1775744_at	1776019_at	1776154_at	1776272_at	1776650_at	1776717_at	1776768_at	1777156_at	1777456_at	1777589_at	1778282_at	1778316_at	1778317_at	1778673_at	1778950_at	1779468_at	1780155_at
1_431_neg_44	1_431_neg_44	1769342_at	1769684_at	1769851_at	1770315_at	1770518_at	1770532_at	1770536_at	1770571_at	1771051_at	1771236_at	1771569_at	1771692_at	1772204_at	1772350_at	1772625_at	1773117_at	1773176_at	1773498_at	1774010_at	1774126_at	1774134_at	1774226_at	1774495_at	1774627_at	1774739_at	1774937_at	1775479_at	1775876_at	1775978_at	1776215_at	1776268_at	1776667_at	1777034_at	1777237_at	1777752_at	1778018_at	1778252_at	1778290_at	1778604_at	1778809_at	1779030_at	1779402_at	1779746_at	1779767_at
1_432_pos_69	1_432_pos_69	1770023_at	1770340_at	1770402_at	1770451_at	1770767_at	1771051_at	1771143_at	1771609_at	1771915_at	1771962_at	1772033_at	1772103_at	1772204_at	1772222_at	1772317_at	1772470_at	1772549_at	1772562_at	1772920_at	1772939_at	1773273_at	1773457_at	1773695_at	1773888_at	1773952_at	1774010_at	1774126_at	1774176_at	1774241_at	1774290_at	1774323_at	1774442_at	1774844_at	1775307_at	1775462_at	1775526_at	1775678_at	1776019_at	1776061_at	1776084_at	1776215_at	1776268_at	1776272_at	1776335_at	1776650_at	1776717_at	1776791_at	1776896_at	1776998_at	1777034_at	1777156_at	1777456_at	1777630_at	1778018_at	1778078_at	1778104_at	1778156_at	1778189_at	1778282_at	1778290_at	1778392_at	1778673_at	1778816_at	1779413_at	1779654_s_at	1779892_at	1779922_at	1779944_at	1780093_at
1_432_neg_67	1_432_neg_67	1769339_at	1769342_at	1769462_at	1769510_at	1769684_at	1769691_at	1770087_at	1770142_at	1770352_at	1770440_at	1770455_at	1770536_at	1770571_at	1770947_at	1771289_at	1771313_at	1771402_at	1771458_at	1771703_at	1771816_at	1772350_at	1772625_at	1773117_at	1773498_at	1773727_at	1773900_at	1774012_at	1774134_at	1774226_at	1774425_at	1774495_at	1774627_at	1774739_at	1774801_at	1774859_at	1775479_at	1775847_at	1775859_at	1775876_at	1775978_at	1776477_at	1776596_at	1776603_at	1776667_at	1776811_at	1777312_at	1777388_at	1777563_at	1777721_at	1778252_at	1778317_at	1778335_at	1778359_at	1778479_at	1778563_at	1778604_at	1778784_at	1778857_at	1779317_at	1779402_at	1779468_at	1779597_at	1779769_at	1779905_at	AFFX-r2-Sc-URA3-3_at	AFFX-r2-Sc-URA3-5_at	AFFX-r2-Sc-URA3-M_at
1_435_pos_15	1_435_pos_15	1772222_at	1773727_at	1773900_at	1774226_at	1774425_at	1775439_at	1775467_at	1775482_at	1775648_at	1776061_at	1776122_at	1776335_at	1777388_at	1778104_at	1778604_at
1_435_neg_14	1_435_neg_14	1770402_at	1770536_at	1770571_at	1771313_at	1772350_at	1772920_at	1772939_at	1773062_at	1773273_at	1776272_at	1776717_at	1778282_at	1778784_at	1779769_at
1_436_pos_6	1_436_pos_6	1769428_at	1770027_at	1772148_at	1772694_at	1774373_at	1775436_at
1_436_neg_10	1_436_neg_10	1769818_at	1770072_at	1773230_at	1773342_at	1774236_at	1774780_at	1775666_at	1776825_at	1777268_at	1778801_at
1_437_pos_40	1_437_pos_40	1769339_at	1769342_at	1769510_at	1769937_at	1770023_at	1771289_at	1771346_at	1771376_at	1771609_at	1771687_at	1771962_at	1772920_at	1773695_at	1773727_at	1773863_at	1773903_at	1773952_at	1774010_at	1774152_at	1774226_at	1774241_at	1774489_at	1774705_at	1774777_at	1774844_at	1774859_at	1775678_at	1776272_at	1776650_at	1776717_at	1776872_at	1777034_at	1777156_at	1777388_at	1777456_at	1777589_at	1778412_at	1778906_at	1779097_at	1779767_at
1_437_neg_44	1_437_neg_44	1769462_at	1769684_at	1769851_at	1769870_at	1770340_at	1770402_at	1770451_at	1771569_at	1771955_at	1772103_at	1772317_at	1772375_at	1772915_at	1773117_at	1773273_at	1773565_at	1773888_at	1773900_at	1773961_at	1774323_at	1774442_at	1774495_at	1774627_at	1774739_at	1775218_at	1775276_at	1775307_at	1775462_at	1775479_at	1775648_at	1775847_at	1776791_at	1777080_at	1777486_at	1778604_at	1779030_at	1779275_at	1779402_at	1779413_at	1779597_at	1779712_at	1779746_at	1780093_at	1780155_at
1_438_pos_44	1_438_pos_44	1769510_at	1769875_at	1769937_at	1770536_at	1771289_at	1771346_at	1771376_at	1771609_at	1771687_at	1771955_at	1771962_at	1772033_at	1772054_at	1772222_at	1772350_at	1772554_at	1772939_at	1773695_at	1773727_at	1773961_at	1774010_at	1774241_at	1774705_at	1774844_at	1775199_at	1775218_at	1775526_at	1775648_at	1775678_at	1776272_at	1776650_at	1777080_at	1777156_at	1777388_at	1777456_at	1777486_at	1778078_at	1778316_at	1778412_at	1778604_at	1779030_at	1779322_at	1779767_at	1779944_at
1_438_neg_36	1_438_neg_36	1769851_at	1770451_at	1770571_at	1771313_at	1771529_at	1771569_at	1772103_at	1772625_at	1772915_at	1772920_at	1773117_at	1773708_at	1773888_at	1773900_at	1773903_at	1774134_at	1774152_at	1774489_at	1774495_at	1774739_at	1775276_at	1775307_at	1775384_at	1775479_at	1775847_at	1776596_at	1776717_at	1777589_at	1777661_at	1778252_at	1779097_at	1779552_at	1779712_at	1779746_at	1779769_at	1780155_at
1_439_pos_35	1_439_pos_35	1769730_at	1770319_at	1770352_at	1770962_at	1771214_at	1771246_at	1771609_at	1772103_at	1772222_at	1772562_at	1772625_at	1772700_at	1773307_at	1773498_at	1773695_at	1773888_at	1774323_at	1774801_at	1774806_at	1775020_at	1775663_at	1776084_at	1776272_at	1776401_at	1776596_at	1776811_at	1777312_at	1777630_at	1777854_at	1778282_at	1778392_at	1778594_at	1779317_at	1779413_at	1779654_s_at
1_439_neg_36	1_439_neg_36	1769510_at	1769937_at	1770011_at	1770082_at	1770221_at	1770402_at	1770571_at	1770767_at	1771143_at	1771215_at	1771289_at	1771687_at	1771884_at	1772255_at	1772287_at	1772870_at	1773560_at	1773727_at	1773900_at	1774012_at	1774157_at	1774365_at	1774425_at	1774930_at	1775526_at	1775626_at	1775847_at	1776610_at	1777196_at	1777388_at	1777585_at	1779018_at	1779468_at	1779597_at	1779734_at	1779892_at
1_440_pos_66	1_440_pos_66	1769691_at	1769851_at	1770221_at	1770352_at	1770402_at	1770532_at	1770571_at	1770696_at	1770947_at	1771313_at	1771510_at	1771557_at	1771569_at	1771609_at	1771817_at	1771962_at	1772103_at	1772148_at	1772255_at	1772562_at	1772625_at	1772870_at	1773170_at	1773540_at	1773695_at	1773750_at	1774122_at	1774134_at	1774226_at	1774241_at	1774287_at	1774323_at	1774801_at	1774806_at	1774859_at	1775363_at	1775384_at	1775729_at	1775744_at	1775859_at	1776084_at	1776401_at	1776596_at	1776603_at	1776650_at	1776811_at	1776877_at	1776896_at	1777080_at	1777156_at	1777196_at	1777312_at	1777585_at	1777630_at	1778279_at	1778282_at	1778316_at	1778479_at	1778563_at	1778702_at	1778784_at	1779004_at	1779654_s_at	1779769_at	1779905_at	1780155_at
1_440_neg_65	1_440_neg_65	1769395_at	1769510_at	1769828_at	1769937_at	1770142_at	1770451_at	1770767_at	1770962_at	1771143_at	1771206_at	1771214_at	1771246_at	1771289_at	1771346_at	1771376_at	1771405_at	1771591_at	1771687_at	1771915_at	1772010_at	1772222_at	1772287_at	1772915_at	1773117_at	1773273_at	1773498_at	1773524_at	1773600_at	1773727_at	1773870_at	1773900_at	1774010_at	1774012_at	1774290_at	1774321_at	1774495_at	1774604_at	1774739_at	1774840_at	1774930_at	1775020_at	1775276_at	1775467_at	1775479_at	1775480_at	1775526_at	1775847_at	1775990_at	1776171_at	1777388_at	1777721_at	1778078_at	1778144_at	1778392_at	1779031_at	1779468_at	1779482_at	1779549_at	1779597_at	1779922_at	1779944_at	1780059_at	AFFX-r2-Sc-URA3-3_at	AFFX-r2-Sc-URA3-5_at	AFFX-r2-Sc-URA3-M_at
1_441_pos_25	1_441_pos_25	1769587_at	1770402_at	1770532_at	1770536_at	1772103_at	1772222_at	1772350_at	1772625_at	1772920_at	1773117_at	1773900_at	1774152_at	1774226_at	1774739_at	1774860_at	1775307_at	1775363_at	1775439_at	1775467_at	1775479_at	1776122_at	1776717_at	1778078_at	1779944_at	1780155_at
1_441_neg_20	1_441_neg_20	1770571_at	1771289_at	1771313_at	1772915_at	1773273_at	1773524_at	1774010_at	1774241_at	1775020_at	1775276_at	1775482_at	1776061_at	1776335_at	1776650_at	1778316_at	1778784_at	1779402_at	1779712_at	1779767_at	1779769_at
1_442_pos_15	1_442_pos_15	1770571_at	1771289_at	1771313_at	1771716_s_at	1772838_at	1773315_at	1774511_at	1774749_at	1775036_at	1777457_s_at	1778784_at	1779484_at	1779769_at	1779803_x_at	1780166_at
1_442_neg_6	1_442_neg_6	1772222_at	1775439_at	1775467_at	1776122_at	1778078_at	1779944_at
1_443_pos_6	1_443_pos_6	1769730_at	1770730_at	1771376_at	1774134_at	1775347_at	1775518_at
1_443_neg_11	1_443_neg_11	1769568_at	1771172_at	1771884_at	1772736_at	1774705_at	1775199_at	1776948_at	1777603_at	1777816_at	1778929_at	1779946_at
1_444_pos_18	1_444_pos_18	1770315_at	1770518_at	1771619_at	1772470_at	1773123_at	1773141_at	1773708_at	1773989_at	1774860_at	1774988_at	1775876_at	1775986_at	1776154_at	1776667_at	1777661_at	1778809_at	1778950_at	1780122_at
1_444_neg_21	1_444_neg_21	1769378_at	1769684_at	1769875_at	1771176_at	1771236_at	1771863_at	1772384_at	1772654_at	1772939_at	1773176_at	1775363_at	1775374_at	1776019_at	1776427_at	1776768_at	1777455_at	1778194_at	1778568_at	1778673_at	1779322_at	1779402_at
1_445_pos_8	1_445_pos_8	1770279_at	1771219_at	1773708_at	1774988_at	1775044_at	1775986_at	1777661_at	1779402_at
1_445_neg_10	1_445_neg_10	1769875_at	1771061_at	1771376_at	1772003_at	1774860_at	1777455_at	1777617_at	1779017_at	1779238_at	1779322_at
1_446_pos_27	1_446_pos_27	1769378_at	1769684_at	1770767_at	1771061_at	1771219_at	1771346_at	1771569_at	1771863_at	1772003_at	1772384_at	1772654_at	1772939_at	1773176_at	1773295_at	1773708_at	1774780_at	1774988_at	1775199_at	1775384_at	1775974_at	1775986_at	1777183_at	1777661_at	1778205_at	1778801_at	1779238_at	1779402_at
1_446_neg_19	1_446_neg_19	1769851_at	1769875_at	1770279_at	1770518_at	1771376_at	1772054_at	1772148_at	1772625_at	1774373_at	1774739_at	1774860_at	1775044_at	1775992_at	1777455_at	1777617_at	1777843_at	1778809_at	1779017_at	1779322_at
1_447_pos_66	1_447_pos_66	1769683_at	1769851_at	1770142_at	1770451_at	1770571_at	1770767_at	1771143_at	1771246_at	1771313_at	1771376_at	1771529_at	1771915_at	1772255_at	1772283_at	1772287_at	1772549_at	1772554_at	1772939_at	1773117_at	1773307_at	1773457_at	1773750_at	1773870_at	1773952_at	1774226_at	1774290_at	1774495_at	1774739_at	1774844_at	1774859_at	1774930_at	1775307_at	1775479_at	1775480_at	1775517_at	1775526_at	1775678_at	1775744_at	1775847_at	1775992_at	1776171_at	1776272_at	1776791_at	1776948_at	1776998_at	1777034_at	1777456_at	1777563_at	1778144_at	1778156_at	1778252_at	1778282_at	1778316_at	1778816_at	1778821_at	1778906_at	1779549_at	1779552_at	1779675_at	1779769_at	1779922_at	1779946_at	1780155_at	AFFX-r2-Sc-URA3-3_at	AFFX-r2-Sc-URA3-5_at	AFFX-r2-Sc-URA3-M_at
1_447_neg_65	1_447_neg_65	1769339_at	1769691_at	1770087_at	1770340_at	1770352_at	1770448_at	1770730_at	1770947_at	1771289_at	1771346_at	1771405_at	1771609_at	1771695_at	1771962_at	1772148_at	1772222_at	1772317_at	1772375_at	1772625_at	1772915_at	1772920_at	1773515_at	1773540_at	1773695_at	1773900_at	1774010_at	1774241_at	1774323_at	1774425_at	1774442_at	1774705_at	1774801_at	1774806_at	1775046_at	1775199_at	1775276_at	1775347_at	1775384_at	1775439_at	1775462_at	1775467_at	1776122_at	1776401_at	1776596_at	1776603_at	1776650_at	1776717_at	1776811_at	1777156_at	1777374_at	1778412_at	1778479_at	1778563_at	1778677_at	1779030_at	1779098_at	1779412_at	1779413_at	1779482_at	1779597_at	1779767_at	1779905_at	1780055_at	1780059_at	1780093_at
1_448_pos_50	1_448_pos_50	1769875_at	1769937_at	1770448_at	1770767_at	1770962_at	1771143_at	1771214_at	1771346_at	1771569_at	1771609_at	1771687_at	1771915_at	1771962_at	1772019_at	1772033_at	1772287_at	1772554_at	1773230_at	1773342_at	1773540_at	1773695_at	1774012_at	1774241_at	1774290_at	1774321_at	1774425_at	1774705_at	1774780_at	1774840_at	1775020_at	1775199_at	1775347_at	1775384_at	1775666_at	1775859_at	1775974_at	1776650_at	1777112_at	1777156_at	1777589_at	1778282_at	1778392_at	1778801_at	1778809_at	1778821_at	1778857_at	1779275_at	1779322_at	1779597_at	1780155_at
1_448_neg_66	1_448_neg_66	1769691_at	1769818_at	1769851_at	1770072_at	1770087_at	1770142_at	1770221_at	1770352_at	1770451_at	1770947_at	1771376_at	1771529_at	1771935_at	1771956_at	1772054_at	1772148_at	1772625_at	1772694_at	1772939_at	1773117_at	1773708_at	1773727_at	1773900_at	1774010_at	1774134_at	1774236_at	1774323_at	1774739_at	1775083_at	1775436_at	1775479_at	1775480_at	1775517_at	1775526_at	1775678_at	1775986_at	1775992_at	1776272_at	1776441_at	1776596_at	1776811_at	1776896_at	1777196_at	1777388_at	1777456_at	1777556_at	1777661_at	1778198_at	1778252_at	1778316_at	1778317_at	1778563_at	1778655_at	1778677_at	1778702_at	1778906_at	1779030_at	1779098_at	1779413_at	1779675_at	1779775_at	1779905_at	AFFX-r2-Sc-URA3-3_at	AFFX-r2-Sc-URA3-5_at	AFFX-r2-Sc-URA3-M_at	RPTR-Sc-AF298789-1_s_at
1_449_pos_52	1_449_pos_52	1769818_at	1770072_at	1770727_at	1770767_at	1771143_at	1771246_at	1771278_at	1771376_at	1771402_at	1771609_at	1771915_at	1771935_at	1771962_at	1772054_at	1772148_at	1772255_at	1772287_at	1772375_at	1772554_at	1772694_at	1773307_at	1773540_at	1773695_at	1773888_at	1774012_at	1774152_at	1774236_at	1774241_at	1774290_at	1774321_at	1774425_at	1774801_at	1775436_at	1775859_at	1775992_at	1776171_at	1776603_at	1776650_at	1777156_at	1777312_at	1777556_at	1777721_at	1778198_at	1778359_at	1778479_at	1778655_at	1778857_at	1779014_at	1779275_at	1779402_at	1779597_at	1780155_at
1_449_neg_59	1_449_neg_59	1769395_at	1769691_at	1770087_at	1770221_at	1770352_at	1770448_at	1770947_at	1771206_at	1771346_at	1771529_at	1771569_at	1772010_at	1772019_at	1772398_at	1772549_at	1772625_at	1772939_at	1773117_at	1773230_at	1773342_at	1773457_at	1773524_at	1773727_at	1773952_at	1774010_at	1774323_at	1774739_at	1774780_at	1774840_at	1774844_at	1774860_at	1775384_at	1775479_at	1775480_at	1775526_at	1775666_at	1775678_at	1775847_at	1775974_at	1776272_at	1776811_at	1776896_at	1776998_at	1777080_at	1777112_at	1777196_at	1777388_at	1777456_at	1778316_at	1778563_at	1778677_at	1778801_at	1778816_at	1778821_at	1778906_at	1779030_at	1779098_at	1779775_at	1779905_at
1_450_pos_43	1_450_pos_43	1769691_at	1769851_at	1771206_at	1771376_at	1771609_at	1771962_at	1772054_at	1772255_at	1772375_at	1772398_at	1772625_at	1773230_at	1773342_at	1773540_at	1773695_at	1773708_at	1774134_at	1774241_at	1774425_at	1774780_at	1774801_at	1774840_at	1774859_at	1774988_at	1775666_at	1775986_at	1775992_at	1776084_at	1776596_at	1776650_at	1777112_at	1777156_at	1777589_at	1777661_at	1778563_at	1778702_at	1778801_at	1778821_at	1779413_at	1779478_at	1779597_at	1779654_s_at	RPTR-Sc-AF298789-1_s_at
1_450_neg_43	1_450_neg_43	1769818_at	1769875_at	1770072_at	1770448_at	1771346_at	1771529_at	1771569_at	1771935_at	1772019_at	1772148_at	1772694_at	1772939_at	1773117_at	1773727_at	1773952_at	1774236_at	1774705_at	1774739_at	1774844_at	1774930_at	1775199_at	1775384_at	1775436_at	1775479_at	1775480_at	1775526_at	1775678_at	1775744_at	1775847_at	1775974_at	1776272_at	1776841_at	1776896_at	1777388_at	1777456_at	1777556_at	1778198_at	1778316_at	1778655_at	1778906_at	1779014_at	1779322_at	1779746_at
1_451_pos_54	1_451_pos_54	1769885_at	1770518_at	1771143_at	1771246_at	1771289_at	1771569_at	1772222_at	1772255_at	1772554_at	1772562_at	1772882_at	1772915_at	1772916_at	1773307_at	1773900_at	1773952_at	1773961_at	1774010_at	1774134_at	1774801_at	1774844_at	1775046_at	1775218_at	1775276_at	1775439_at	1775467_at	1775480_at	1775517_at	1775678_at	1775744_at	1775974_at	1776122_at	1776272_at	1776363_at	1776441_at	1776596_at	1776603_at	1777312_at	1777374_at	1777456_at	1777477_at	1777486_at	1777589_at	1778078_at	1778316_at	1778479_at	1778809_at	1778821_at	1778857_at	1779032_at	1779275_at	1779675_at	1779712_at	1779944_at
1_451_neg_41	1_451_neg_41	1769395_at	1769510_at	1769683_at	1769818_at	1770072_at	1770448_at	1770571_at	1771313_at	1771346_at	1771376_at	1772033_at	1772283_at	1772625_at	1772920_at	1773273_at	1773540_at	1773695_at	1774236_at	1774241_at	1774323_at	1774705_at	1774860_at	1774930_at	1775199_at	1775307_at	1775526_at	1776427_at	1776650_at	1776717_at	1776791_at	1777542_at	1778282_at	1778655_at	1778677_at	1778784_at	1779030_at	1779098_at	1779597_at	1779769_at	1779922_at	1780155_at
1_452_pos_35	1_452_pos_35	1769691_at	1769818_at	1769968_at	1770023_at	1770072_at	1770352_at	1770448_at	1770518_at	1770571_at	1770947_at	1771405_at	1772283_at	1772554_at	1772625_at	1772654_at	1773273_at	1773727_at	1773900_at	1774122_at	1774152_at	1774236_at	1774323_at	1775526_at	1776811_at	1777388_at	1777589_at	1778563_at	1778604_at	1778654_at	1778655_at	1778809_at	1778906_at	1779275_at	1779402_at	1779905_at
1_452_neg_39	1_452_neg_39	1770167_at	1770767_at	1771143_at	1771246_at	1771630_at	1771863_at	1772255_at	1772287_at	1772384_at	1772398_at	1772920_at	1773085_at	1773307_at	1773342_at	1773444_at	1774012_at	1774321_at	1774860_at	1775046_at	1775374_at	1775467_at	1775744_at	1775859_at	1775976_at	1776122_at	1776171_at	1776427_at	1776717_at	1777312_at	1778282_at	1778317_at	1778677_at	1778821_at	1778857_at	1779030_at	1779098_at	1779105_at	1779150_at	1779597_at
1_453_pos_55	1_453_pos_55	1769395_at	1769510_at	1769683_at	1769691_at	1769818_at	1769885_at	1770072_at	1770352_at	1770448_at	1770947_at	1770962_at	1771214_at	1771289_at	1771376_at	1771458_at	1771529_at	1771609_at	1772010_at	1772033_at	1772625_at	1772939_at	1773117_at	1773695_at	1773727_at	1773750_at	1774122_at	1774236_at	1774323_at	1774495_at	1774705_at	1774930_at	1775046_at	1775199_at	1775347_at	1775479_at	1775526_at	1775992_at	1776363_at	1776811_at	1777388_at	1777477_at	1777563_at	1777585_at	1778156_at	1778282_at	1778563_at	1778654_at	1778655_at	1778906_at	1779032_at	1779478_at	1779734_at	1779905_at	1779922_at	1780155_at
1_453_neg_50	1_453_neg_50	1769339_at	1770767_at	1771246_at	1771405_at	1771569_at	1771956_at	1771962_at	1772148_at	1772255_at	1772283_at	1772287_at	1772562_at	1773307_at	1773342_at	1773870_at	1773900_at	1773952_at	1774010_at	1774012_at	1774134_at	1774321_at	1774425_at	1774801_at	1774844_at	1775083_at	1775384_at	1775517_at	1775678_at	1775744_at	1775974_at	1776272_at	1776441_at	1776596_at	1776603_at	1776872_at	1777156_at	1777312_at	1777374_at	1777456_at	1777542_at	1778144_at	1778198_at	1778316_at	1778479_at	1778821_at	1778857_at	1779597_at	1779675_at	1779946_at	1780055_at
1_454_pos_41	1_454_pos_41	1769691_at	1769937_at	1770352_at	1770947_at	1771246_at	1771289_at	1771346_at	1771557_at	1771687_at	1771884_at	1772010_at	1772019_at	1772033_at	1772255_at	1772625_at	1773307_at	1773870_at	1773888_at	1774241_at	1774323_at	1774859_at	1775020_at	1775384_at	1775526_at	1775729_at	1776441_at	1776650_at	1777196_at	1777854_at	1778144_at	1778156_at	1778392_at	1778563_at	1778594_at	1778654_at	1778655_at	1778906_at	1779413_at	1779549_at	1779905_at	1779922_at
1_454_neg_54	1_454_neg_54	1769339_at	1769730_at	1769851_at	1770142_at	1770221_at	1770448_at	1770583_at	1770767_at	1770962_at	1771214_at	1771376_at	1772103_at	1772148_at	1772287_at	1772317_at	1773342_at	1773952_at	1774012_at	1774176_at	1774226_at	1774321_at	1774376_at	1774442_at	1774739_at	1774844_at	1775626_at	1775744_at	1775859_at	1775992_at	1776171_at	1776272_at	1776596_at	1776603_at	1776805_at	1777312_at	1777456_at	1777585_at	1778189_at	1778198_at	1778252_at	1778316_at	1778479_at	1778702_at	1778791_at	1778821_at	1778857_at	1779018_at	1779468_at	1779597_at	1779734_at	AFFX-r2-Sc-URA3-3_at	AFFX-r2-Sc-URA3-5_at	AFFX-r2-Sc-URA3-M_at	RPTR-Sc-AF298789-1_s_at
1_455_pos_49	1_455_pos_49	1769378_at	1769684_at	1769730_at	1770142_at	1770221_at	1770315_at	1770402_at	1771108_at	1771176_at	1771236_at	1771863_at	1772255_at	1772283_at	1772384_at	1772562_at	1772939_at	1773230_at	1773307_at	1773900_at	1773989_at	1774373_at	1774627_at	1774780_at	1774801_at	1774860_at	1775374_at	1775384_at	1775666_at	1775978_at	1776603_at	1776768_at	1777312_at	1777374_at	1777630_at	1777854_at	1778194_at	1778479_at	1778568_at	1778594_at	1778655_at	1778791_at	1778906_at	1779317_at	1779413_at	1779775_at	1780122_at	AFFX-r2-Sc-URA3-3_at	AFFX-r2-Sc-URA3-5_at	AFFX-r2-Sc-URA3-M_at
1_455_neg_36	1_455_neg_36	1769428_at	1769510_at	1770023_at	1770448_at	1770518_at	1771246_at	1771376_at	1771458_at	1771884_at	1772148_at	1772470_at	1772654_at	1772694_at	1772870_at	1773176_at	1773342_at	1773498_at	1774151_at	1774157_at	1774930_at	1775020_at	1775046_at	1775436_at	1775744_at	1775992_at	1776610_at	1777556_at	1777585_at	1778198_at	1778282_at	1778317_at	1778392_at	1778809_at	1779030_at	1779402_at	1779468_at
1_456_pos_44	1_456_pos_44	1769395_at	1769818_at	1770023_at	1770072_at	1770142_at	1770167_at	1770402_at	1770518_at	1771108_at	1772010_at	1772398_at	1772470_at	1772654_at	1773123_at	1773176_at	1773230_at	1773307_at	1773524_at	1774134_at	1774151_at	1774236_at	1774373_at	1774780_at	1775384_at	1775517_at	1775666_at	1775976_at	1776825_at	1777112_at	1777268_at	1777843_at	1778655_at	1778677_at	1778791_at	1778809_at	1779030_at	1779098_at	1779150_at	1779402_at	1779675_at	1779946_at	AFFX-r2-Sc-URA3-3_at	AFFX-r2-Sc-URA3-5_at	AFFX-r2-Sc-URA3-M_at
1_456_neg_47	1_456_neg_47	1769378_at	1769428_at	1769684_at	1770027_at	1770315_at	1770448_at	1771176_at	1771236_at	1771246_at	1771376_at	1771529_at	1771863_at	1772148_at	1772384_at	1772554_at	1772694_at	1772939_at	1773342_at	1773695_at	1773989_at	1774627_at	1774705_at	1774860_at	1775020_at	1775199_at	1775347_at	1775374_at	1775436_at	1775479_at	1775978_at	1775992_at	1777556_at	1777563_at	1777585_at	1777589_at	1778194_at	1778198_at	1778252_at	1778317_at	1778568_at	1778821_at	1779004_at	1779275_at	1779483_at	1779734_at	1779775_at	1780122_at
1_457_pos_66	1_457_pos_66	1769339_at	1769378_at	1769510_at	1769684_at	1769818_at	1770072_at	1770087_at	1770315_at	1770448_at	1770451_at	1770583_at	1770962_at	1771108_at	1771176_at	1771214_at	1771376_at	1771458_at	1771863_at	1771884_at	1772010_at	1772287_at	1772317_at	1772384_at	1772398_at	1772736_at	1772870_at	1772939_at	1773230_at	1773498_at	1774134_at	1774157_at	1774176_at	1774236_at	1774287_at	1774321_at	1774373_at	1774442_at	1774627_at	1774780_at	1774860_at	1774930_at	1775020_at	1775374_at	1775517_at	1775666_at	1775859_at	1775978_at	1776596_at	1776610_at	1776805_at	1776825_at	1777112_at	1777268_at	1777585_at	1777589_at	1777843_at	1778189_at	1778194_at	1778392_at	1778568_at	1778655_at	1778857_at	1779468_at	1779597_at	1779675_at	1779775_at
1_457_neg_47	1_457_neg_47	1769428_at	1769730_at	1769937_at	1770023_at	1770027_at	1770142_at	1770402_at	1770518_at	1770721_at	1771346_at	1771529_at	1771687_at	1772033_at	1772148_at	1772255_at	1772562_at	1772654_at	1772694_at	1773307_at	1773342_at	1773695_at	1774495_at	1774705_at	1774859_at	1775199_at	1775384_at	1775436_at	1775526_at	1777556_at	1777630_at	1777854_at	1778156_at	1778198_at	1778335_at	1778594_at	1778654_at	1778809_at	1778821_at	1778906_at	1779004_at	1779317_at	1779402_at	1779413_at	1779483_at	AFFX-r2-Sc-URA3-3_at	AFFX-r2-Sc-URA3-5_at	AFFX-r2-Sc-URA3-M_at
1_458_pos_55	1_458_pos_55	1769851_at	1769875_at	1770023_at	1770448_at	1770696_at	1770767_at	1771376_at	1771510_at	1771529_at	1771609_at	1771817_at	1772283_at	1772287_at	1772562_at	1773230_at	1773695_at	1773727_at	1773900_at	1774012_at	1774287_at	1774321_at	1774373_at	1774495_at	1774705_at	1774780_at	1774801_at	1774844_at	1774859_at	1775199_at	1775347_at	1775467_at	1775479_at	1775480_at	1775666_at	1775678_at	1775992_at	1776272_at	1776596_at	1776603_at	1776877_at	1777312_at	1777374_at	1777388_at	1777456_at	1777585_at	1778279_at	1778316_at	1778479_at	1778655_at	1778677_at	1778906_at	1779098_at	1779413_at	1779478_at	1779734_at
1_458_neg_62	1_458_neg_62	1769395_at	1769428_at	1769510_at	1769683_at	1769691_at	1769870_at	1770142_at	1770352_at	1770451_at	1771346_at	1771458_at	1771956_at	1771962_at	1772019_at	1772148_at	1772255_at	1772375_at	1772554_at	1772625_at	1773273_at	1773307_at	1773342_at	1773540_at	1773750_at	1773870_at	1774134_at	1774241_at	1774323_at	1774425_at	1774627_at	1774860_at	1774930_at	1775046_at	1775083_at	1775384_at	1775517_at	1775526_at	1775744_at	1775847_at	1775974_at	1776427_at	1776441_at	1776650_at	1776948_at	1777156_at	1777556_at	1777854_at	1778144_at	1778198_at	1778282_at	1778317_at	1778563_at	1778594_at	1778791_at	1779597_at	1779675_at	1779922_at	1779946_at	1779950_at	AFFX-r2-Sc-URA3-3_at	AFFX-r2-Sc-URA3-5_at	AFFX-r2-Sc-URA3-M_at
1_459_pos_52	1_459_pos_52	1769691_at	1769730_at	1769851_at	1769870_at	1769937_at	1770087_at	1770142_at	1770402_at	1770721_at	1771108_at	1771246_at	1771376_at	1771529_at	1771609_at	1771687_at	1772033_at	1772255_at	1772398_at	1772625_at	1773117_at	1773307_at	1773540_at	1773695_at	1773888_at	1774010_at	1774321_at	1774373_at	1774425_at	1774705_at	1774780_at	1775199_at	1775347_at	1775479_at	1775744_at	1775992_at	1776811_at	1776825_at	1777112_at	1777196_at	1777268_at	1777563_at	1777854_at	1778252_at	1778317_at	1778563_at	1778594_at	1778655_at	1779317_at	1779597_at	AFFX-r2-Sc-URA3-3_at	AFFX-r2-Sc-URA3-5_at	AFFX-r2-Sc-URA3-M_at
1_459_neg_51	1_459_neg_51	1769428_at	1770027_at	1770221_at	1770451_at	1770767_at	1770962_at	1771214_at	1771346_at	1771884_at	1771943_at	1771962_at	1772019_at	1772148_at	1772694_at	1772736_at	1772870_at	1773727_at	1774134_at	1774157_at	1774176_at	1774241_at	1774495_at	1775020_at	1775384_at	1775436_at	1775480_at	1775517_at	1775526_at	1775678_at	1775847_at	1776441_at	1776610_at	1776624_at	1776650_at	1776768_at	1776948_at	1777156_at	1777388_at	1777585_at	1778018_at	1778189_at	1778290_at	1778325_at	1778392_at	1778654_at	1778791_at	1778906_at	1779004_at	1779675_at	1779946_at	1780155_at
1_460_pos_59	1_460_pos_59	1769339_at	1769510_at	1769730_at	1770023_at	1770087_at	1770142_at	1770340_at	1770352_at	1770402_at	1770721_at	1770947_at	1771246_at	1771376_at	1771458_at	1771569_at	1771609_at	1772148_at	1772255_at	1772283_at	1772625_at	1772939_at	1773307_at	1773560_at	1773695_at	1773888_at	1774226_at	1774321_at	1774376_at	1774495_at	1774705_at	1774844_at	1774930_at	1775462_at	1775467_at	1775678_at	1775859_at	1775974_at	1775992_at	1776272_at	1776768_at	1776811_at	1776896_at	1777196_at	1777456_at	1777563_at	1777854_at	1778252_at	1778594_at	1778702_at	1778857_at	1779317_at	1779468_at	1779746_at	1779905_at	1780093_at	AFFX-r2-Sc-URA3-3_at	AFFX-r2-Sc-URA3-5_at	AFFX-r2-Sc-URA3-M_at	RPTR-Sc-AF298789-1_s_at
1_460_neg_45	1_460_neg_45	1769870_at	1770767_at	1771346_at	1771557_at	1771816_at	1771884_at	1772054_at	1772398_at	1772562_at	1772736_at	1772870_at	1773117_at	1773498_at	1773727_at	1774134_at	1774425_at	1774801_at	1774859_at	1775020_at	1775046_at	1775384_at	1775526_at	1775729_at	1775736_at	1775744_at	1776427_at	1776603_at	1777112_at	1777312_at	1777388_at	1777585_at	1777721_at	1778156_at	1778317_at	1778335_at	1778392_at	1778479_at	1778654_at	1778791_at	1778906_at	1779413_at	1779597_at	1779734_at	1779922_at	1780004_at
1_461_pos_20	1_461_pos_20	1769395_at	1769818_at	1770027_at	1770072_at	1770727_at	1771278_at	1771510_at	1771817_at	1771935_at	1772010_at	1772398_at	1773524_at	1774236_at	1774287_at	1774373_at	1774780_at	1774801_at	1774840_at	1778279_at	1778801_at
1_461_neg_19	1_461_neg_19	1769428_at	1769510_at	1769845_at	1771591_at	1772148_at	1772694_at	1773342_at	1773703_at	1774930_at	1775436_at	1775990_at	1777112_at	1777268_at	1778198_at	1778655_at	1778821_at	1778996_at	1779483_at	1779746_at
1_462_pos_19	1_462_pos_19	1770087_at	1770352_at	1771289_at	1771884_at	1772283_at	1772736_at	1772870_at	1772915_at	1773750_at	1775276_at	1775439_at	1775467_at	1776122_at	1776811_at	1777585_at	1778282_at	1778392_at	1778791_at	1779712_at
1_462_neg_22	1_462_neg_22	1769730_at	1769885_at	1770142_at	1770402_at	1770448_at	1771405_at	1773273_at	1773307_at	1773900_at	1775046_at	1775307_at	1776363_at	1776791_at	1776872_at	1777477_at	1777854_at	1778479_at	1778594_at	1780055_at	AFFX-r2-Sc-URA3-3_at	AFFX-r2-Sc-URA3-5_at	AFFX-r2-Sc-URA3-M_at
1_463_pos_36	1_463_pos_36	1769885_at	1769937_at	1770087_at	1771289_at	1771376_at	1771529_at	1771687_at	1771884_at	1772033_at	1772255_at	1772736_at	1772870_at	1772882_at	1772915_at	1773524_at	1773695_at	1774321_at	1774705_at	1775046_at	1775199_at	1775276_at	1775467_at	1776122_at	1776363_at	1776811_at	1777477_at	1777563_at	1777585_at	1778392_at	1778791_at	1778857_at	1778929_at	1779478_at	1779549_at	1779597_at	1779712_at
1_463_neg_38	1_463_neg_38	1769730_at	1770142_at	1770402_at	1770448_at	1770451_at	1770721_at	1770767_at	1770962_at	1771214_at	1771405_at	1771557_at	1771956_at	1771962_at	1772283_at	1773273_at	1773900_at	1774134_at	1774176_at	1775083_at	1775517_at	1775729_at	1775974_at	1776791_at	1776872_at	1777156_at	1777854_at	1778156_at	1778189_at	1778594_at	1778654_at	1778702_at	1778906_at	1779675_at	1779950_at	AFFX-r2-Sc-URA3-3_at	AFFX-r2-Sc-URA3-5_at	AFFX-r2-Sc-URA3-M_at	RPTR-Sc-AF298789-1_s_at
1_464_pos_48	1_464_pos_48	1769730_at	1770082_at	1770087_at	1770142_at	1770221_at	1770451_at	1771289_at	1771956_at	1771962_at	1772010_at	1772148_at	1772915_at	1773524_at	1773540_at	1773727_at	1773750_at	1774134_at	1774176_at	1774739_at	1775046_at	1775083_at	1775276_at	1775347_at	1775384_at	1775439_at	1775467_at	1775517_at	1775526_at	1775974_at	1776122_at	1776811_at	1777156_at	1777388_at	1777585_at	1778156_at	1778189_at	1778252_at	1778702_at	1779597_at	1779675_at	1779712_at	1779734_at	1779746_at	1779950_at	AFFX-r2-Sc-URA3-3_at	AFFX-r2-Sc-URA3-5_at	AFFX-r2-Sc-URA3-M_at	RPTR-Sc-AF298789-1_s_at
1_464_neg_36	1_464_neg_36	1769339_at	1769937_at	1770402_at	1771376_at	1771405_at	1771529_at	1771687_at	1771884_at	1772054_at	1772103_at	1772255_at	1772283_at	1772398_at	1773273_at	1773307_at	1773695_at	1773900_at	1774425_at	1774705_at	1774780_at	1775199_at	1775307_at	1775480_at	1776084_at	1776791_at	1776872_at	1777854_at	1778317_at	1778479_at	1778594_at	1778654_at	1778929_at	1779317_at	1779478_at	1779654_s_at	1779946_at
1_465_pos_5	1_465_pos_5	1772959_at	1775473_at	1775746_at	1776346_at	1779112_at
1_465_neg_6	1_465_neg_6	1773425_at	1774257_at	1777723_at	1778093_at	1778632_at	1779425_at
1_466_pos_53	1_466_pos_53	1770082_at	1770087_at	1771376_at	1771402_at	1771529_at	1771884_at	1772010_at	1772148_at	1772255_at	1772283_at	1772625_at	1772694_at	1772870_at	1772939_at	1773272_at	1773273_at	1773540_at	1773863_at	1773952_at	1774321_at	1774777_at	1774806_at	1774813_at	1774844_at	1774988_at	1775347_at	1775436_at	1775526_at	1775678_at	1775744_at	1775746_at	1776272_at	1776401_at	1776441_at	1776768_at	1776791_at	1776811_at	1776872_at	1777196_at	1777456_at	1777585_at	1777589_at	1778359_at	1778392_at	1778791_at	1778857_at	1779030_at	1779309_at	1779413_at	1779549_at	1779597_at	1779734_at	1779746_at
1_466_neg_58	1_466_neg_58	1769339_at	1769730_at	1769885_at	1770142_at	1770352_at	1770402_at	1770448_at	1770767_at	1770962_at	1771108_at	1771143_at	1771214_at	1771289_at	1771557_at	1771915_at	1772054_at	1772398_at	1772882_at	1772915_at	1773425_at	1773524_at	1774122_at	1774176_at	1774226_at	1774257_at	1774290_at	1774425_at	1774780_at	1774859_at	1775046_at	1775276_at	1775384_at	1775439_at	1775467_at	1775480_at	1775729_at	1776084_at	1776122_at	1776363_at	1776427_at	1776825_at	1776896_at	1777477_at	1777854_at	1778189_at	1778198_at	1778317_at	1778594_at	1778654_at	1778906_at	1778929_at	1779317_at	1779654_s_at	1779712_at	1779946_at	AFFX-r2-Sc-URA3-3_at	AFFX-r2-Sc-URA3-5_at	AFFX-r2-Sc-URA3-M_at
1_467_pos_43	1_467_pos_43	1769428_at	1769870_at	1769875_at	1770402_at	1770448_at	1770754_at	1770767_at	1770962_at	1771214_at	1771376_at	1771557_at	1772010_at	1772148_at	1772562_at	1772694_at	1773230_at	1773695_at	1773863_at	1774777_at	1774801_at	1774988_at	1775046_at	1775199_at	1775436_at	1775666_at	1775729_at	1775744_at	1775992_at	1776427_at	1776768_at	1777312_at	1777780_at	1777854_at	1778594_at	1778604_at	1778654_at	1778906_at	1778929_at	1779004_at	1779413_at	1779483_at	1779746_at	1779946_at
1_467_neg_44	1_467_neg_44	1769395_at	1769510_at	1769845_at	1769968_at	1770082_at	1770087_at	1770518_at	1771108_at	1771529_at	1772019_at	1772054_at	1772255_at	1772283_at	1772398_at	1772554_at	1773600_at	1773703_at	1773961_at	1774152_at	1774321_at	1774495_at	1774780_at	1774930_at	1775218_at	1775347_at	1775374_at	1775384_at	1776272_at	1776811_at	1776825_at	1777112_at	1777556_at	1777563_at	1777585_at	1777843_at	1778198_at	1778317_at	1778809_at	1778857_at	1778996_at	1779031_at	1779597_at	1779734_at	1779775_at
1_468_pos_58	1_468_pos_58	1769510_at	1769851_at	1769870_at	1769937_at	1770082_at	1770340_at	1770352_at	1770518_at	1770767_at	1771143_at	1771376_at	1771405_at	1771458_at	1771557_at	1771630_at	1771687_at	1771884_at	1771915_at	1772033_at	1772255_at	1772283_at	1772398_at	1772870_at	1773085_at	1773117_at	1773498_at	1773695_at	1773888_at	1773900_at	1774010_at	1774290_at	1774425_at	1774705_at	1774930_at	1774988_at	1775199_at	1775347_at	1775462_at	1775480_at	1775729_at	1775992_at	1776084_at	1776427_at	1776896_at	1777374_at	1777563_at	1777585_at	1778156_at	1778392_at	1778654_at	1778791_at	1778906_at	1779549_at	1779654_s_at	1779734_at	1779950_at	1780055_at	1780093_at
1_468_neg_60	1_468_neg_60	1769395_at	1769730_at	1770087_at	1770142_at	1770402_at	1770448_at	1770451_at	1770962_at	1771214_at	1771346_at	1771402_at	1771529_at	1772010_at	1772019_at	1772054_at	1772204_at	1772554_at	1772562_at	1772625_at	1773540_at	1773727_at	1773750_at	1773952_at	1774134_at	1774176_at	1774321_at	1774495_at	1774801_at	1774844_at	1775046_at	1775374_at	1775384_at	1775517_at	1775526_at	1775678_at	1776215_at	1776268_at	1776272_at	1776811_at	1777388_at	1777456_at	1777589_at	1777721_at	1777854_at	1778189_at	1778282_at	1778359_at	1778594_at	1778857_at	1779030_at	1779309_at	1779317_at	1779413_at	1779597_at	1779675_at	1779775_at	1779946_at	AFFX-r2-Sc-URA3-3_at	AFFX-r2-Sc-URA3-5_at	AFFX-r2-Sc-URA3-M_at
1_469_pos_11	1_469_pos_11	1770448_at	1771236_at	1771289_at	1772283_at	1772915_at	1773524_at	1775276_at	1775467_at	1776122_at	1778279_at	1779712_at
1_469_neg_10	1_469_neg_10	1769885_at	1771522_at	1773273_at	1773989_at	1775046_at	1776363_at	1776872_at	1777168_at	1777477_at	1777585_at
1_471_pos_41	1_471_pos_41	1770087_at	1771108_at	1771289_at	1771376_at	1771569_at	1771591_at	1771816_at	1772283_at	1772562_at	1773117_at	1773176_at	1773483_at	1773750_at	1773989_at	1774321_at	1774425_at	1774495_at	1774739_at	1774988_at	1775363_at	1775439_at	1775467_at	1775479_at	1775480_at	1775974_at	1775990_at	1775992_at	1776811_at	1776825_at	1777156_at	1777556_at	1778198_at	1778335_at	1778801_at	1778906_at	1778950_at	1779402_at	1779413_at	1779712_at	1779746_at	1779950_at
1_471_neg_39	1_471_neg_39	1769510_at	1770084_at	1771179_at	1771236_at	1771402_at	1771458_at	1771529_at	1771557_at	1772010_at	1772019_at	1772054_at	1772148_at	1772952_at	1773097_at	1773123_at	1773230_at	1773524_at	1773540_at	1775046_at	1775384_at	1775666_at	1775729_at	1775984_at	1776122_at	1776427_at	1776457_at	1776768_at	1776791_at	1776872_at	1778120_at	1778156_at	1778279_at	1778359_at	1778651_at	1779004_at	1779483_at	1779597_at	1780085_at	1780122_at
1_472_pos_42	1_472_pos_42	1769510_at	1769875_at	1771179_at	1771289_at	1771402_at	1771458_at	1771510_at	1771529_at	1771591_at	1771817_at	1771955_at	1772010_at	1772019_at	1772054_at	1772148_at	1772283_at	1772398_at	1772694_at	1772920_at	1773176_at	1773230_at	1773540_at	1773989_at	1774287_at	1774373_at	1774930_at	1775363_at	1775384_at	1775436_at	1775439_at	1775467_at	1775666_at	1775990_at	1776427_at	1776717_at	1778120_at	1778359_at	1778604_at	1778950_at	1779004_at	1779402_at	1779483_at
1_472_neg_47	1_472_neg_47	1769395_at	1769967_at	1770084_at	1770754_at	1771108_at	1771236_at	1771376_at	1771569_at	1771816_at	1771935_at	1772562_at	1772952_at	1773123_at	1773342_at	1773524_at	1773600_at	1774495_at	1774840_at	1774988_at	1775046_at	1775199_at	1775479_at	1775480_at	1775974_at	1775984_at	1775992_at	1776122_at	1776457_at	1776791_at	1776825_at	1777156_at	1777486_at	1777556_at	1777780_at	1777843_at	1778198_at	1778279_at	1778651_at	1778906_at	1779031_at	1779097_at	1779413_at	1779746_at	1779775_at	1779950_at	1780085_at	1780122_at
1_473_pos_35	1_473_pos_35	1769339_at	1770402_at	1770962_at	1771214_at	1771236_at	1771458_at	1771884_at	1771955_at	1772010_at	1772148_at	1772398_at	1772736_at	1772870_at	1772920_at	1773117_at	1773524_at	1773750_at	1774157_at	1774425_at	1775020_at	1775347_at	1775480_at	1775992_at	1776610_at	1776717_at	1776896_at	1777854_at	1778392_at	1778594_at	1778791_at	1779004_at	1779468_at	1779483_at	1780004_at	1780122_at
1_473_neg_39	1_473_neg_39	1769730_at	1769967_at	1770082_at	1770142_at	1770221_at	1770448_at	1770721_at	1771108_at	1772019_at	1772255_at	1772939_at	1773176_at	1773307_at	1773540_at	1773560_at	1773695_at	1773727_at	1773989_at	1774323_at	1775384_at	1775526_at	1776825_at	1776948_at	1777388_at	1777563_at	1777585_at	1777630_at	1777816_at	1778198_at	1778252_at	1778929_at	1779097_at	1779402_at	1779597_at	1779734_at	1779946_at	AFFX-r2-Sc-URA3-3_at	AFFX-r2-Sc-URA3-5_at	AFFX-r2-Sc-URA3-M_at
1_474_pos_54	1_474_pos_54	1769730_at	1769875_at	1770082_at	1770087_at	1770142_at	1770721_at	1771236_at	1771458_at	1771816_at	1771955_at	1772010_at	1772148_at	1772255_at	1772398_at	1772562_at	1772920_at	1773117_at	1773230_at	1773273_at	1773307_at	1773524_at	1773750_at	1774321_at	1774425_at	1774739_at	1775479_at	1775480_at	1775666_at	1776717_at	1776791_at	1776811_at	1776948_at	1777156_at	1777196_at	1777563_at	1777585_at	1778279_at	1778317_at	1778335_at	1778604_at	1778906_at	1778929_at	1779004_at	1779030_at	1779413_at	1779483_at	1779734_at	1779746_at	1779946_at	1779950_at	1780122_at	AFFX-r2-Sc-URA3-3_at	AFFX-r2-Sc-URA3-5_at	AFFX-r2-Sc-URA3-M_at
1_474_neg_55	1_474_neg_55	1769395_at	1769510_at	1769967_at	1770962_at	1771108_at	1771143_at	1771179_at	1771214_at	1771289_at	1771402_at	1771529_at	1771557_at	1771884_at	1771915_at	1771935_at	1772736_at	1772870_at	1773176_at	1773540_at	1773600_at	1773765_at	1773989_at	1774134_at	1774290_at	1774988_at	1775020_at	1775347_at	1775388_at	1775439_at	1775467_at	1775729_at	1776825_at	1777486_at	1777556_at	1777843_at	1777854_at	1778120_at	1778156_at	1778198_at	1778260_at	1778359_at	1778392_at	1778594_at	1778654_at	1778791_at	1778950_at	1779031_at	1779097_at	1779402_at	1779597_at	1779643_at	AFFX-r2-Sc-TDH1-3_at	AFFX-r2-Sc-TDH1-5_at	AFFX-r2-Sc-TDH1-M_at	AFFX-r2-Sc-TDH1-M_s_at
1_475_pos_42	1_475_pos_42	1770315_at	1770962_at	1771214_at	1771569_at	1771619_at	1771884_at	1771955_at	1772010_at	1772398_at	1772939_at	1772952_at	1773176_at	1773524_at	1773540_at	1773727_at	1774152_at	1774323_at	1774495_at	1774739_at	1774860_at	1775020_at	1775374_at	1775479_at	1775526_at	1775974_at	1775992_at	1776154_at	1776457_at	1777388_at	1777563_at	1777854_at	1778252_at	1778279_at	1778317_at	1778594_at	1778950_at	1779402_at	1779483_at	1779597_at	1779746_at	1779775_at	1779950_at
1_475_neg_31	1_475_neg_31	1769339_at	1769684_at	1769730_at	1769967_at	1770506_at	1771179_at	1771236_at	1771529_at	1771591_at	1772255_at	1772654_at	1773123_at	1773750_at	1773989_at	1774151_at	1774425_at	1775363_at	1775384_at	1775480_at	1775990_at	1776084_at	1776427_at	1776768_at	1776896_at	1777585_at	1778120_at	1778479_at	1779097_at	1779654_s_at	1779734_at	1780122_at
1_476_pos_40	1_476_pos_40	1769339_at	1769395_at	1769730_at	1770087_at	1770315_at	1770506_at	1771529_at	1771619_at	1772054_at	1773176_at	1773273_at	1773524_at	1773750_at	1774012_at	1774321_at	1774425_at	1774859_at	1774860_at	1775384_at	1775480_at	1776084_at	1776154_at	1776427_at	1776768_at	1776791_at	1776811_at	1776825_at	1776896_at	1777080_at	1777585_at	1777617_at	1778279_at	1778479_at	1778906_at	1778950_at	1779017_at	1779402_at	1779413_at	1779654_s_at	1779734_at
1_476_neg_49	1_476_neg_49	1769510_at	1769684_at	1769968_at	1770023_at	1770448_at	1770518_at	1771143_at	1771236_at	1771289_at	1771402_at	1771557_at	1771591_at	1771884_at	1772398_at	1772554_at	1772654_at	1772939_at	1773123_at	1773540_at	1773727_at	1773961_at	1773989_at	1774151_at	1774152_at	1774323_at	1774495_at	1774988_at	1775020_at	1775218_at	1775374_at	1775439_at	1775467_at	1775526_at	1775729_at	1775974_at	1775990_at	1775992_at	1777388_at	1777854_at	1778156_at	1778252_at	1778359_at	1778594_at	1778809_at	1779483_at	1779597_at	1779746_at	1779775_at	1780122_at
1_477_pos_52	1_477_pos_52	1769870_at	1770087_at	1770506_at	1770518_at	1770962_at	1771214_at	1771236_at	1771816_at	1771884_at	1772054_at	1772549_at	1772920_at	1772939_at	1773457_at	1773727_at	1773989_at	1774321_at	1774489_at	1774739_at	1774801_at	1774806_at	1774844_at	1775020_at	1775479_at	1775526_at	1775628_at	1775678_at	1776022_at	1776272_at	1776401_at	1776427_at	1776717_at	1776811_at	1776998_at	1777080_at	1777312_at	1777388_at	1777456_at	1777563_at	1777854_at	1778198_at	1778252_at	1778594_at	1778809_at	1778816_at	1778857_at	1778906_at	1779489_at	1779597_at	1779850_at	1779950_at	1780122_at
1_477_neg_56	1_477_neg_56	1769339_at	1769510_at	1769691_at	1769730_at	1769968_at	1770721_at	1771143_at	1771179_at	1771346_at	1771458_at	1771529_at	1771557_at	1771863_at	1772010_at	1772223_at	1772255_at	1772384_at	1772398_at	1772554_at	1772625_at	1772907_at	1773117_at	1773176_at	1773524_at	1773750_at	1773961_at	1774134_at	1774152_at	1774425_at	1774540_at	1774860_at	1774930_at	1774988_at	1775218_at	1775374_at	1775647_at	1775729_at	1775736_at	1775873_at	1777486_at	1777585_at	1778120_at	1778156_at	1778563_at	1778654_at	1778677_at	1779097_at	1779098_at	1779402_at	1779478_at	1779660_at	1779734_at	1779746_at	1779775_at	1779942_at	1780004_at
1_478_pos_41	1_478_pos_41	1769395_at	1769730_at	1770383_at	1771108_at	1771179_at	1771289_at	1771346_at	1771402_at	1771529_at	1771557_at	1771955_at	1772398_at	1772625_at	1772920_at	1773727_at	1774080_at	1774134_at	1774495_at	1774801_at	1774988_at	1775480_at	1775526_at	1775729_at	1775992_at	1776427_at	1776717_at	1776825_at	1776896_at	1777312_at	1777388_at	1777585_at	1777843_at	1777971_at	1778120_at	1778198_at	1778359_at	1778604_at	1778654_at	1778907_at	1779746_at	1779946_at
1_478_neg_38	1_478_neg_38	1769870_at	1769875_at	1769967_at	1769968_at	1770087_at	1770744_at	1771458_at	1771816_at	1771884_at	1772019_at	1772054_at	1773291_at	1773540_at	1774152_at	1774321_at	1774373_at	1774859_at	1774930_at	1775347_at	1775374_at	1775384_at	1775648_at	1776058_at	1776084_at	1776872_at	1777486_at	1777563_at	1777721_at	1778252_at	1778335_at	1778677_at	1778906_at	1779004_at	1779097_at	1779098_at	1779597_at	1779654_s_at	1779775_at
1_479_pos_39	1_479_pos_39	1769870_at	1769967_at	1770744_at	1771179_at	1771402_at	1772010_at	1772054_at	1772148_at	1772562_at	1773117_at	1773230_at	1773291_at	1773727_at	1774152_at	1774373_at	1774739_at	1774801_at	1775199_at	1775479_at	1775480_at	1775526_at	1775648_at	1775666_at	1776896_at	1777156_at	1777312_at	1777388_at	1777486_at	1777563_at	1778120_at	1778252_at	1778359_at	1778677_at	1779097_at	1779098_at	1779129_at	1779413_at	1779483_at	1779950_at
1_479_neg_33	1_479_neg_33	1769510_at	1770754_at	1771108_at	1771529_at	1771816_at	1771955_at	1772920_at	1773540_at	1773565_at	1774080_at	1774134_at	1774859_at	1774930_at	1774988_at	1775517_at	1776058_at	1776084_at	1776427_at	1776717_at	1776825_at	1777556_at	1777721_at	1777780_at	1777843_at	1777971_at	1778198_at	1778335_at	1778604_at	1778906_at	1778907_at	1779597_at	1779654_s_at	1779746_at
1_480_pos_44	1_480_pos_44	1769510_at	1769730_at	1769875_at	1769967_at	1770506_at	1770518_at	1771346_at	1771458_at	1771510_at	1771529_at	1771816_at	1771817_at	1772010_at	1772051_at	1772398_at	1772625_at	1773540_at	1774134_at	1774373_at	1774495_at	1774780_at	1774988_at	1775517_at	1775526_at	1775648_at	1775974_at	1775992_at	1776427_at	1777080_at	1777486_at	1777585_at	1778142_at	1778156_at	1778503_at	1778809_at	1778906_at	1779004_at	1779097_at	1779129_at	1779483_at	1779597_at	1779675_at	1779746_at	1779946_at
1_480_neg_47	1_480_neg_47	1769395_at	1769870_at	1769968_at	1771108_at	1771179_at	1771236_at	1771884_at	1771935_at	1771955_at	1772019_at	1772054_at	1772384_at	1772920_at	1773117_at	1773342_at	1773695_at	1773863_at	1773961_at	1774080_at	1774152_at	1774425_at	1774739_at	1774777_at	1775199_at	1775218_at	1775347_at	1775374_at	1775384_at	1775479_at	1775480_at	1776717_at	1776768_at	1776825_at	1777112_at	1777312_at	1777563_at	1777617_at	1777843_at	1777971_at	1778120_at	1778198_at	1778252_at	1778604_at	1778907_at	1779017_at	1779775_at	1779950_at
1_481_pos_34	1_481_pos_34	1770087_at	1770352_at	1770518_at	1770754_at	1770767_at	1771179_at	1771609_at	1771884_at	1772019_at	1772398_at	1773524_at	1773695_at	1774321_at	1774373_at	1774495_at	1774780_at	1774988_at	1775199_at	1775347_at	1775384_at	1775480_at	1776811_at	1777563_at	1777780_at	1778120_at	1778142_at	1778252_at	1778503_at	1778702_at	1778809_at	1779413_at	1779483_at	1779746_at	RPTR-Sc-AF298789-1_s_at
1_481_neg_35	1_481_neg_35	1769395_at	1769510_at	1769691_at	1769730_at	1769952_at	1771346_at	1771557_at	1771935_at	1772010_at	1772054_at	1772384_at	1772625_at	1773540_at	1773863_at	1774122_at	1774134_at	1774777_at	1775517_at	1775729_at	1775736_at	1775992_at	1776768_at	1776825_at	1776841_at	1777585_at	1777617_at	1778156_at	1778563_at	1778604_at	1778654_at	1778906_at	1779017_at	1779675_at	1779946_at	1780004_at
1_482_pos_42	1_482_pos_42	1769510_at	1769870_at	1769875_at	1771271_at	1771510_at	1771557_at	1771817_at	1771955_at	1773540_at	1773600_at	1773727_at	1773750_at	1774287_at	1774373_at	1774780_at	1774930_at	1775388_at	1775678_at	1775729_at	1776528_at	1776603_at	1776686_at	1776717_at	1776961_at	1777388_at	1778156_at	1778198_at	1778252_at	1778260_at	1778279_at	1778479_at	1778654_at	1778655_at	1778801_at	1779004_at	1779031_at	1779139_at	1779483_at	AFFX-r2-Sc-TDH1-3_at	AFFX-r2-Sc-TDH1-5_at	AFFX-r2-Sc-TDH1-M_at	AFFX-r2-Sc-TDH1-M_s_at
1_482_neg_39	1_482_neg_39	1769395_at	1769683_at	1769967_at	1770087_at	1770448_at	1771108_at	1771219_at	1771346_at	1771935_at	1772010_at	1772148_at	1772398_at	1772562_at	1772625_at	1772694_at	1773117_at	1773342_at	1773389_at	1773888_at	1774176_at	1774321_at	1774425_at	1774801_at	1774840_at	1774859_at	1775436_at	1775480_at	1776027_at	1776084_at	1776811_at	1776825_at	1777312_at	1777843_at	1778189_at	1778282_at	1779097_at	1779413_at	1779654_s_at	1779746_at
1_483_pos_58	1_483_pos_58	1769683_at	1769730_at	1769870_at	1769875_at	1770087_at	1770221_at	1770448_at	1770532_at	1771179_at	1771271_at	1771346_at	1771402_at	1771458_at	1771510_at	1771817_at	1772054_at	1773117_at	1773600_at	1774126_at	1774176_at	1774321_at	1774373_at	1774739_at	1774780_at	1774859_at	1774930_at	1775384_at	1775388_at	1775479_at	1775480_at	1775517_at	1776084_at	1776528_at	1776811_at	1776961_at	1777617_at	1778120_at	1778189_at	1778198_at	1778260_at	1778282_at	1778359_at	1778655_at	1778801_at	1779004_at	1779017_at	1779031_at	1779413_at	1779478_at	1779483_at	1779654_s_at	1779675_at	1779775_at	1779946_at	AFFX-r2-Sc-TDH1-3_at	AFFX-r2-Sc-TDH1-5_at	AFFX-r2-Sc-TDH1-M_at	AFFX-r2-Sc-TDH1-M_s_at
1_483_neg_50	1_483_neg_50	1769339_at	1769395_at	1769851_at	1770142_at	1771108_at	1771219_at	1771529_at	1771557_at	1771569_at	1771609_at	1771816_at	1771935_at	1772010_at	1772148_at	1772255_at	1772317_at	1772694_at	1773342_at	1773540_at	1773695_at	1773727_at	1773750_at	1774442_at	1774495_at	1774705_at	1774801_at	1775199_at	1775347_at	1775436_at	1775678_at	1775729_at	1775974_at	1775992_at	1776058_at	1776427_at	1776825_at	1777312_at	1777388_at	1777843_at	1778252_at	1778317_at	1778479_at	1778654_at	1778702_at	1778906_at	1779746_at	AFFX-r2-Sc-URA3-3_at	AFFX-r2-Sc-URA3-5_at	AFFX-r2-Sc-URA3-M_at	RPTR-Sc-AF298789-1_s_at
1_485_neg_5	1_485_neg_5	1769885_at	1775046_at	1776363_at	1777477_at	1777542_at
1_486_pos_37	1_486_pos_37	1769339_at	1769371_at	1769730_at	1769870_at	1769938_at	1770221_at	1770352_at	1770721_at	1770767_at	1770962_at	1771214_at	1771346_at	1772010_at	1772398_at	1772870_at	1773203_at	1773540_at	1774801_at	1775020_at	1775174_at	1775626_at	1775678_at	1775965_at	1776084_at	1776441_at	1777312_at	1777854_at	1778173_at	1778392_at	1778594_at	1778654_at	1778791_at	1779018_at	1779360_at	1779478_at	1779549_at	1779654_s_at
1_486_neg_39	1_486_neg_39	1769314_at	1769510_at	1769691_at	1770142_at	1770402_at	1770448_at	1771246_at	1771458_at	1771884_at	1772255_at	1772625_at	1772736_at	1773117_at	1773307_at	1773560_at	1773888_at	1774176_at	1774373_at	1774425_at	1774495_at	1774806_at	1774930_at	1775480_at	1775744_at	1775974_at	1776401_at	1777585_at	1778156_at	1778189_at	1778252_at	1778563_at	1778702_at	1778929_at	1779309_at	1779413_at	AFFX-r2-Sc-URA3-3_at	AFFX-r2-Sc-URA3-5_at	AFFX-r2-Sc-URA3-M_at	RPTR-Sc-AF298789-1_s_at
1_487_pos_43	1_487_pos_43	1769371_at	1769510_at	1769691_at	1770532_at	1771458_at	1771557_at	1772287_at	1772625_at	1773117_at	1773128_at	1773170_at	1773695_at	1773884_at	1773952_at	1774495_at	1774739_at	1774859_at	1774930_at	1774988_at	1775199_at	1775479_at	1775480_at	1775729_at	1776272_at	1776427_at	1776596_at	1776749_at	1777080_at	1777097_at	1778156_at	1778282_at	1778316_at	1778317_at	1778392_at	1778563_at	1778632_at	1779309_at	1779360_at	1779413_at	1779483_at	1779597_at	1779746_at	1779950_at
1_487_neg_34	1_487_neg_34	1769314_at	1769870_at	1770087_at	1770352_at	1770767_at	1771346_at	1771529_at	1772054_at	1772148_at	1772255_at	1772398_at	1773203_at	1773273_at	1773540_at	1774152_at	1774176_at	1774241_at	1774376_at	1774801_at	1775517_at	1775526_at	1775965_at	1776171_at	1776650_at	1776811_at	1777112_at	1777312_at	1777563_at	1777617_at	1778189_at	1778654_at	1779017_at	1779775_at	1779946_at
1_488_pos_30	1_488_pos_30	1769730_at	1769870_at	1770027_at	1770087_at	1770352_at	1770727_at	1770767_at	1771108_at	1771278_at	1771529_at	1773203_at	1774241_at	1774780_at	1774801_at	1774988_at	1775965_at	1775986_at	1775992_at	1776650_at	1776768_at	1776811_at	1777312_at	1777556_at	1778317_at	1778801_at	1779014_at	1779478_at	1779483_at	1779746_at	1779946_at
1_488_neg_37	1_488_neg_37	1769428_at	1769510_at	1769691_at	1770754_at	1771458_at	1771557_at	1771884_at	1771956_at	1772054_at	1772148_at	1772398_at	1772625_at	1772694_at	1773295_at	1773342_at	1774373_at	1774495_at	1774739_at	1774840_at	1774930_at	1775083_at	1775347_at	1775436_at	1775479_at	1775729_at	1776427_at	1777112_at	1777183_at	1777617_at	1777780_at	1778205_at	1778563_at	1778821_at	1779017_at	1779309_at	1779322_at	1779597_at
1_489_pos_52	1_489_pos_52	1769314_at	1769339_at	1769434_at	1769510_at	1769691_at	1769870_at	1771108_at	1771458_at	1771557_at	1771935_at	1772148_at	1772255_at	1772287_at	1772398_at	1772625_at	1772694_at	1773307_at	1773342_at	1773695_at	1773952_at	1774134_at	1774321_at	1774739_at	1774844_at	1774859_at	1774930_at	1775199_at	1775436_at	1775479_at	1775678_at	1775729_at	1775736_at	1776084_at	1776272_at	1776427_at	1776596_at	1776825_at	1776948_at	1777456_at	1777462_at	1777585_at	1777816_at	1778156_at	1778316_at	1778563_at	1779309_at	1779478_at	1779597_at	1779654_s_at	1779946_at	1779950_at	1780004_at
1_489_neg_40	1_489_neg_40	1770087_at	1770352_at	1770767_at	1770962_at	1771214_at	1771529_at	1771956_at	1771962_at	1772562_at	1773117_at	1773203_at	1773727_at	1774152_at	1774373_at	1774780_at	1774801_at	1775020_at	1775083_at	1775347_at	1775517_at	1775526_at	1775744_at	1775847_at	1775965_at	1775974_at	1776811_at	1777312_at	1777388_at	1777563_at	1778252_at	1778282_at	1778654_at	1778655_at	1778702_at	1778791_at	1778801_at	1778929_at	1779483_at	1779922_at	RPTR-Sc-AF298789-1_s_at
1_490_pos_41	1_490_pos_41	1769371_at	1769510_at	1770142_at	1770402_at	1770448_at	1770451_at	1771609_at	1771884_at	1772736_at	1773117_at	1773307_at	1773695_at	1773727_at	1774373_at	1774495_at	1774801_at	1775199_at	1775480_at	1775526_at	1775974_at	1776948_at	1777112_at	1777312_at	1777388_at	1777563_at	1777585_at	1777617_at	1777630_at	1777816_at	1778156_at	1778252_at	1778655_at	1778821_at	1779017_at	1779360_at	1779734_at	1779946_at	AFFX-r2-Sc-URA3-3_at	AFFX-r2-Sc-URA3-5_at	AFFX-r2-Sc-URA3-M_at	RPTR-Sc-AF298789-1_s_at
1_490_neg_43	1_490_neg_43	1769314_at	1769339_at	1769730_at	1769870_at	1770352_at	1770532_at	1770721_at	1771108_at	1771179_at	1771346_at	1771458_at	1771935_at	1771956_at	1772870_at	1773342_at	1773540_at	1774157_at	1774425_at	1774844_at	1774859_at	1774930_at	1774988_at	1775083_at	1775347_at	1775517_at	1775626_at	1775678_at	1776084_at	1776596_at	1776610_at	1777456_at	1778120_at	1778282_at	1778316_at	1778654_at	1778791_at	1779018_at	1779413_at	1779478_at	1779654_s_at	1779675_at	1779712_at	1779746_at
1_491_pos_59	1_491_pos_59	1769818_at	1769870_at	1770027_at	1770072_at	1770087_at	1770142_at	1770352_at	1770448_at	1771108_at	1771179_at	1771346_at	1771458_at	1771510_at	1771529_at	1771817_at	1771884_at	1771935_at	1772148_at	1772255_at	1772398_at	1772736_at	1772883_at	1773273_at	1773307_at	1773342_at	1773540_at	1773560_at	1773888_at	1773900_at	1774176_at	1774236_at	1774241_at	1774376_at	1774859_at	1774930_at	1775384_at	1775517_at	1775847_at	1776084_at	1776596_at	1776603_at	1776650_at	1776825_at	1777268_at	1777563_at	1777585_at	1778120_at	1778189_at	1778252_at	1778279_at	1778479_at	1778702_at	1779413_at	1779654_s_at	1779734_at	1779746_at	AFFX-r2-Sc-URA3-3_at	AFFX-r2-Sc-URA3-5_at	AFFX-r2-Sc-URA3-M_at
1_491_neg_59	1_491_neg_59	1769314_at	1769395_at	1769428_at	1769434_at	1769730_at	1769851_at	1769937_at	1770583_at	1770721_at	1770962_at	1771214_at	1771289_at	1771687_at	1772010_at	1772317_at	1772625_at	1772870_at	1773117_at	1773695_at	1773727_at	1773870_at	1774157_at	1774373_at	1774442_at	1774495_at	1774739_at	1774801_at	1775020_at	1775199_at	1775479_at	1775526_at	1775626_at	1775992_at	1776058_at	1776610_at	1776805_at	1777112_at	1777312_at	1777388_at	1777462_at	1777617_at	1777854_at	1778144_at	1778198_at	1778282_at	1778392_at	1778594_at	1778655_at	1778791_at	1778801_at	1778821_at	1779017_at	1779018_at	1779309_at	1779478_at	1779483_at	1779549_at	1779597_at	1779946_at
1_492_pos_45	1_492_pos_45	1769395_at	1769510_at	1769730_at	1769818_at	1770027_at	1770072_at	1770721_at	1770727_at	1771271_at	1771278_at	1771935_at	1772148_at	1772625_at	1773117_at	1773230_at	1773342_at	1773600_at	1773989_at	1774236_at	1774495_at	1774801_at	1774840_at	1775020_at	1775388_at	1775480_at	1775526_at	1775666_at	1776528_at	1776961_at	1777268_at	1777312_at	1777617_at	1778156_at	1778260_at	1778392_at	1778791_at	1779017_at	1779031_at	1779309_at	1779483_at	1779597_at	AFFX-r2-Sc-TDH1-3_at	AFFX-r2-Sc-TDH1-5_at	AFFX-r2-Sc-TDH1-M_at	AFFX-r2-Sc-TDH1-M_s_at
1_492_neg_39	1_492_neg_39	1769339_at	1770087_at	1770142_at	1770352_at	1770448_at	1771108_at	1771458_at	1771884_at	1772010_at	1772255_at	1772554_at	1773203_at	1773307_at	1773524_at	1773540_at	1773560_at	1774373_at	1774425_at	1774859_at	1774930_at	1775678_at	1775965_at	1776596_at	1776825_at	1777112_at	1777556_at	1777585_at	1778198_at	1778316_at	1778654_at	1778655_at	1778801_at	1778821_at	1779014_at	1779413_at	1779734_at	AFFX-r2-Sc-URA3-3_at	AFFX-r2-Sc-URA3-5_at	AFFX-r2-Sc-URA3-M_at
1_493_pos_60	1_493_pos_60	1769395_at	1769510_at	1769691_at	1769870_at	1770340_at	1770448_at	1771289_at	1771346_at	1771557_at	1771956_at	1772287_at	1772625_at	1773170_at	1773307_at	1773884_at	1773888_at	1774025_at	1774126_at	1774134_at	1774176_at	1774241_at	1774321_at	1774373_at	1774801_at	1774806_at	1774859_at	1774988_at	1775083_at	1775384_at	1775462_at	1775480_at	1775517_at	1775526_at	1775729_at	1775736_at	1775746_at	1776084_at	1776401_at	1776650_at	1777080_at	1777097_at	1777312_at	1777585_at	1777843_at	1778156_at	1778189_at	1778412_at	1778563_at	1778632_at	1778655_at	1778906_at	1779309_at	1779478_at	1779483_at	1779597_at	1779654_s_at	1779675_at	1779746_at	1780004_at	1780093_at
1_493_neg_49	1_493_neg_49	1769851_at	1769875_at	1770087_at	1770352_at	1770532_at	1770767_at	1771458_at	1771510_at	1771569_at	1771609_at	1771817_at	1771935_at	1772148_at	1772562_at	1773117_at	1773203_at	1773342_at	1773540_at	1773695_at	1773727_at	1774425_at	1774495_at	1774930_at	1775199_at	1775744_at	1775965_at	1775974_at	1775992_at	1776171_at	1776603_at	1776633_at	1776811_at	1776841_at	1776872_at	1776896_at	1777268_at	1777388_at	1777563_at	1777617_at	1778252_at	1778282_at	1778479_at	1778654_at	1778791_at	1779017_at	1779030_at	1779413_at	1779946_at	RPTR-Sc-AF298789-1_s_at
1_494_pos_49	1_494_pos_49	1769510_at	1769730_at	1769875_at	1770721_at	1770767_at	1770962_at	1771108_at	1771179_at	1771214_at	1771346_at	1771458_at	1771510_at	1771817_at	1772010_at	1773117_at	1773342_at	1773900_at	1774287_at	1774495_at	1774739_at	1774806_at	1774859_at	1775020_at	1775384_at	1775439_at	1775467_at	1775479_at	1775480_at	1776084_at	1776401_at	1776603_at	1776872_at	1777112_at	1777374_at	1777556_at	1777721_at	1778120_at	1778156_at	1778198_at	1778279_at	1778392_at	1778791_at	1778801_at	1779004_at	1779014_at	1779478_at	1779597_at	1779654_s_at	1779946_at
1_494_neg_56	1_494_neg_56	1769339_at	1769395_at	1769428_at	1769683_at	1770142_at	1770352_at	1770448_at	1771206_at	1771219_at	1771289_at	1771529_at	1771884_at	1772255_at	1772562_at	1773230_at	1773307_at	1773483_at	1773540_at	1773560_at	1773600_at	1774010_at	1774373_at	1774425_at	1774840_at	1775347_at	1775388_at	1775666_at	1775678_at	1775859_at	1775974_at	1775992_at	1776058_at	1776791_at	1776896_at	1777585_at	1777749_at	1777843_at	1778091_at	1778260_at	1778282_at	1778654_at	1778655_at	1778702_at	1779031_at	1779413_at	1779483_at	1779712_at	1779734_at	1779746_at	AFFX-r2-Sc-TDH1-3_at	AFFX-r2-Sc-TDH1-5_at	AFFX-r2-Sc-TDH1-M_at	AFFX-r2-Sc-TDH1-M_s_at	AFFX-r2-Sc-URA3-3_at	AFFX-r2-Sc-URA3-5_at	AFFX-r2-Sc-URA3-M_at
1_495_pos_35	1_495_pos_35	1769428_at	1769434_at	1769885_at	1770027_at	1770087_at	1770352_at	1770448_at	1772010_at	1772554_at	1773203_at	1773273_at	1773307_at	1773342_at	1773540_at	1774373_at	1774495_at	1774739_at	1774780_at	1775479_at	1775736_at	1775965_at	1776363_at	1776811_at	1776872_at	1777268_at	1777312_at	1777462_at	1777477_at	1777556_at	1778198_at	1778279_at	1778654_at	1779478_at	1779483_at	1779675_at
1_495_neg_31	1_495_neg_31	1769870_at	1771108_at	1771289_at	1772148_at	1772283_at	1772625_at	1772694_at	1773230_at	1773600_at	1775388_at	1775436_at	1775480_at	1775666_at	1777112_at	1777563_at	1778142_at	1778252_at	1778260_at	1778503_at	1778632_at	1778655_at	1778702_at	1778791_at	1778821_at	1779031_at	1779413_at	1779746_at	AFFX-r2-Sc-TDH1-3_at	AFFX-r2-Sc-TDH1-5_at	AFFX-r2-Sc-TDH1-M_at	AFFX-r2-Sc-TDH1-M_s_at
1_496_pos_57	1_496_pos_57	1769691_at	1769870_at	1769885_at	1771108_at	1771289_at	1771529_at	1771557_at	1771609_at	1771962_at	1772148_at	1772287_at	1772398_at	1772625_at	1772694_at	1773170_at	1773230_at	1773600_at	1773727_at	1774241_at	1774321_at	1774930_at	1775020_at	1775199_at	1775388_at	1775436_at	1775480_at	1775628_at	1775666_at	1775729_at	1775847_at	1775974_at	1776363_at	1776650_at	1776791_at	1777112_at	1777388_at	1777477_at	1777563_at	1778142_at	1778252_at	1778260_at	1778392_at	1778503_at	1778563_at	1778632_at	1778655_at	1778702_at	1778791_at	1778821_at	1779031_at	1779413_at	1779746_at	AFFX-r2-Sc-TDH1-3_at	AFFX-r2-Sc-TDH1-5_at	AFFX-r2-Sc-TDH1-M_at	AFFX-r2-Sc-TDH1-M_s_at	RPTR-Sc-AF298789-1_s_at
1_496_neg_49	1_496_neg_49	1769428_at	1769434_at	1769818_at	1770027_at	1770072_at	1770087_at	1770352_at	1770448_at	1770767_at	1771346_at	1772010_at	1772255_at	1772554_at	1773203_at	1773307_at	1773342_at	1773540_at	1773888_at	1774236_at	1774373_at	1774425_at	1774495_at	1774739_at	1774780_at	1774801_at	1774859_at	1775439_at	1775467_at	1775479_at	1775736_at	1775965_at	1775992_at	1776084_at	1776811_at	1776872_at	1777268_at	1777312_at	1777462_at	1777556_at	1777585_at	1778198_at	1778654_at	1779030_at	1779478_at	1779483_at	1779654_s_at	1779675_at	1779734_at	1780004_at
1_497_pos_59	1_497_pos_59	1769342_at	1769395_at	1769434_at	1770087_at	1770352_at	1770448_at	1770767_at	1771108_at	1771179_at	1771271_at	1771346_at	1772148_at	1772694_at	1773117_at	1773203_at	1773230_at	1773307_at	1773540_at	1773600_at	1774425_at	1774495_at	1774739_at	1774859_at	1775388_at	1775436_at	1775439_at	1775467_at	1775479_at	1775666_at	1775736_at	1775744_at	1775965_at	1775992_at	1776084_at	1776528_at	1776811_at	1776872_at	1776961_at	1777112_at	1777312_at	1777462_at	1777585_at	1777843_at	1778142_at	1778260_at	1778503_at	1778654_at	1778655_at	1778821_at	1779031_at	1779478_at	1779654_s_at	1779675_at	1779746_at	1780004_at	AFFX-r2-Sc-TDH1-3_at	AFFX-r2-Sc-TDH1-5_at	AFFX-r2-Sc-TDH1-M_at	AFFX-r2-Sc-TDH1-M_s_at
1_497_neg_56	1_497_neg_56	1769691_at	1769818_at	1769870_at	1770027_at	1770072_at	1771289_at	1771458_at	1771529_at	1771557_at	1771609_at	1771962_at	1772010_at	1772287_at	1772554_at	1772625_at	1773170_at	1773342_at	1773727_at	1774010_at	1774025_at	1774236_at	1774241_at	1774321_at	1774373_at	1774780_at	1775020_at	1775199_at	1775384_at	1775480_at	1775526_at	1775729_at	1775847_at	1775974_at	1776122_at	1776650_at	1776791_at	1777080_at	1777268_at	1777388_at	1777556_at	1777563_at	1777617_at	1778198_at	1778252_at	1778392_at	1778412_at	1778563_at	1778632_at	1778702_at	1778791_at	1779017_at	1779309_at	1779413_at	1779483_at	1779712_at	RPTR-Sc-AF298789-1_s_at
1_498_pos_32	1_498_pos_32	1769434_at	1769587_at	1769875_at	1771108_at	1771289_at	1771510_at	1771817_at	1772148_at	1773117_at	1773203_at	1773307_at	1774010_at	1774287_at	1774739_at	1775526_at	1775965_at	1775992_at	1776122_at	1776791_at	1776811_at	1777112_at	1777312_at	1777462_at	1777585_at	1778078_at	1779004_at	1779030_at	1779478_at	1779675_at	1779712_at	1779767_at	1779944_at
1_498_neg_33	1_498_neg_33	1769342_at	1769395_at	1769428_at	1769691_at	1770571_at	1771313_at	1771458_at	1771557_at	1772010_at	1772625_at	1773900_at	1774373_at	1775199_at	1775307_at	1775439_at	1775467_at	1775480_at	1775729_at	1775847_at	1776825_at	1776872_at	1777843_at	1778198_at	1778252_at	1778279_at	1778563_at	1778702_at	1778784_at	1778791_at	1779413_at	1779483_at	1779769_at	1780155_at
1_499_pos_51	1_499_pos_51	1769378_at	1769870_at	1769875_at	1769968_at	1770087_at	1770744_at	1771108_at	1771510_at	1771529_at	1771817_at	1771956_at	1771962_at	1772148_at	1772554_at	1773291_at	1773307_at	1773727_at	1774134_at	1774241_at	1774287_at	1774627_at	1775083_at	1775439_at	1775467_at	1775480_at	1775517_at	1775526_at	1775736_at	1775974_at	1775992_at	1776058_at	1776650_at	1776811_at	1776872_at	1776896_at	1777112_at	1777388_at	1777585_at	1777617_at	1778156_at	1778282_at	1778412_at	1778677_at	1779004_at	1779017_at	1779030_at	1779098_at	1779309_at	1779413_at	1779675_at	1780004_at
1_499_neg_54	1_499_neg_54	1769339_at	1769395_at	1769428_at	1769691_at	1770023_at	1770167_at	1770352_at	1771143_at	1771179_at	1771219_at	1771289_at	1771376_at	1771557_at	1771630_at	1771915_at	1772010_at	1773085_at	1773117_at	1773540_at	1774122_at	1774290_at	1774376_at	1774495_at	1774739_at	1774859_at	1774988_at	1775199_at	1775384_at	1775479_at	1775628_at	1775729_at	1775976_at	1776084_at	1776122_at	1776791_at	1776825_at	1777563_at	1777721_at	1777843_at	1778120_at	1778252_at	1778563_at	1778654_at	1778906_at	1778954_at	1779150_at	1779275_at	1779483_at	1779654_s_at	1779712_at	1779746_at	1779775_at	1779850_at	1779950_at
1_500_pos_25	1_500_pos_25	1770023_at	1770087_at	1770167_at	1770448_at	1771143_at	1771346_at	1772010_at	1773123_at	1773183_at	1775374_at	1775628_at	1775874_at	1775976_at	1775992_at	1776546_at	1777486_at	1777556_at	1778142_at	1778198_at	1778503_at	1778954_at	1779150_at	1779275_at	1779775_at	1779850_at
1_500_neg_33	1_500_neg_33	1769378_at	1769968_at	1770506_at	1770744_at	1771376_at	1772051_at	1772398_at	1772554_at	1772920_at	1773291_at	1773903_at	1774080_at	1774627_at	1774860_at	1775199_at	1775384_at	1775388_at	1776717_at	1777667_s_at	1777971_at	1778260_at	1778604_at	1778677_at	1778809_at	1778907_at	1779030_at	1779098_at	1779129_at	1779746_at	AFFX-r2-Sc-TDH1-3_at	AFFX-r2-Sc-TDH1-5_at	AFFX-r2-Sc-TDH1-M_at	AFFX-r2-Sc-TDH1-M_s_at
1_501_pos_56	1_501_pos_56	1769395_at	1769691_at	1770352_at	1770744_at	1771143_at	1771179_at	1771289_at	1771346_at	1771557_at	1771630_at	1771915_at	1772554_at	1772625_at	1773085_at	1773117_at	1773170_at	1773291_at	1773540_at	1773888_at	1773900_at	1773989_at	1774025_at	1774290_at	1774376_at	1774495_at	1774627_at	1774739_at	1774801_at	1774859_at	1775479_at	1775729_at	1775746_at	1775847_at	1775992_at	1776084_at	1776122_at	1776791_at	1776825_at	1777374_at	1777563_at	1777721_at	1777843_at	1778120_at	1778252_at	1778279_at	1778563_at	1778632_at	1778677_at	1778702_at	1778809_at	1778906_at	1779098_at	1779483_at	1779597_at	1779654_s_at	1779712_at
1_501_neg_61	1_501_neg_61	1769434_at	1769683_at	1769851_at	1769870_at	1769875_at	1770142_at	1770167_at	1770383_at	1771108_at	1771246_at	1771376_at	1771510_at	1771529_at	1771609_at	1771817_at	1771956_at	1771962_at	1772317_at	1772562_at	1773203_at	1773307_at	1773695_at	1773727_at	1774134_at	1774241_at	1774425_at	1774442_at	1775083_at	1775374_at	1775384_at	1775439_at	1775467_at	1775480_at	1775526_at	1775628_at	1775736_at	1775965_at	1775974_at	1775976_at	1776058_at	1776650_at	1776811_at	1776872_at	1776896_at	1777388_at	1777462_at	1777585_at	1777589_at	1778156_at	1778282_at	1778654_at	1779030_at	1779150_at	1779413_at	1779675_at	1779775_at	1780004_at	AFFX-r2-Sc-URA3-3_at	AFFX-r2-Sc-URA3-5_at	AFFX-r2-Sc-URA3-M_at	RPTR-Sc-AF298789-1_s_at
1_502_pos_58	1_502_pos_58	1769395_at	1769428_at	1769510_at	1769851_at	1769870_at	1770221_at	1770402_at	1771219_at	1771289_at	1771405_at	1771458_at	1772010_at	1772204_at	1772694_at	1773097_at	1773203_at	1773483_at	1773695_at	1773900_at	1773989_at	1774134_at	1774241_at	1774840_at	1774859_at	1774930_at	1775020_at	1775436_at	1775480_at	1775965_at	1775992_at	1776215_at	1776268_at	1776346_at	1776441_at	1776596_at	1776603_at	1776650_at	1776791_at	1776811_at	1776825_at	1777374_at	1777585_at	1777589_at	1777816_at	1777843_at	1778093_at	1778156_at	1778279_at	1778392_at	1778655_at	1778791_at	1779030_at	1779309_at	1779317_at	1779483_at	1779712_at	1779946_at	RPTR-Sc-AF298789-1_s_at
1_502_neg_67	1_502_neg_67	1769339_at	1769691_at	1769875_at	1769972_at	1770087_at	1770116_at	1770352_at	1770448_at	1771108_at	1771143_at	1771346_at	1771510_at	1771591_at	1771630_at	1771817_at	1771915_at	1772148_at	1772255_at	1772562_at	1772625_at	1772952_at	1773085_at	1773128_at	1773170_at	1773342_at	1773425_at	1773524_at	1773540_at	1773560_at	1774025_at	1774176_at	1774257_at	1774287_at	1774290_at	1774376_at	1774425_at	1774495_at	1774739_at	1774780_at	1774801_at	1775347_at	1775439_at	1775467_at	1775479_at	1775526_at	1775746_at	1775990_at	1776457_at	1776749_at	1776857_at	1776872_at	1776896_at	1777080_at	1777112_at	1777312_at	1777563_at	1778189_at	1778282_at	1778563_at	1778632_at	1778654_at	1779004_at	1779014_at	1779478_at	1779534_at	1779734_at	1780155_at
1_503_pos_56	1_503_pos_56	1769395_at	1769434_at	1769691_at	1769851_at	1770087_at	1770142_at	1770352_at	1770767_at	1771143_at	1771458_at	1771529_at	1771609_at	1771630_at	1771915_at	1771962_at	1772554_at	1772625_at	1773085_at	1773170_at	1773273_at	1773425_at	1773695_at	1773727_at	1773900_at	1773989_at	1774025_at	1774257_at	1774290_at	1774321_at	1774376_at	1774627_at	1774930_at	1775746_at	1775974_at	1776441_at	1776825_at	1777080_at	1777388_at	1777462_at	1777563_at	1777843_at	1778252_at	1778279_at	1778479_at	1778563_at	1778632_at	1778677_at	1778809_at	1779098_at	1779413_at	1779483_at	1779675_at	AFFX-r2-Sc-URA3-3_at	AFFX-r2-Sc-URA3-5_at	AFFX-r2-Sc-URA3-M_at	RPTR-Sc-AF298789-1_s_at
1_503_neg_41	1_503_neg_41	1769510_at	1769875_at	1770116_at	1771246_at	1771346_at	1771591_at	1772033_at	1773203_at	1773307_at	1773524_at	1774425_at	1774495_at	1774705_at	1774859_at	1775199_at	1775479_at	1775628_at	1775736_at	1775847_at	1775965_at	1775990_at	1776084_at	1776346_at	1776811_at	1776857_at	1776872_at	1777312_at	1777585_at	1777589_at	1778093_at	1778156_at	1778282_at	1778654_at	1778702_at	1778906_at	1779030_at	1779309_at	1779478_at	1779654_s_at	1779946_at	1780004_at
1_504_pos_9	1_504_pos_9	1771289_at	1772222_at	1772350_at	1774361_at	1775482_at	1776335_at	1778784_at	1779712_at	1779836_at
1_504_neg_8	1_504_neg_8	1769587_at	1770536_at	1771171_at	1776061_at	1776872_at	1778078_at	1778104_at	1778245_at
1_505_pos_40	1_505_pos_40	1769339_at	1769691_at	1769799_at	1769875_at	1770116_at	1771143_at	1771557_at	1771591_at	1771630_at	1772952_at	1772959_at	1773085_at	1773203_at	1773524_at	1774323_at	1774373_at	1774780_at	1774840_at	1774859_at	1775473_at	1775480_at	1775729_at	1775965_at	1775990_at	1776346_at	1776457_at	1776596_at	1776857_at	1777112_at	1777563_at	1777723_at	1778090_at	1778093_at	1778252_at	1778563_at	1779112_at	1779309_at	1779425_at	1779597_at	1779746_at
1_505_neg_34	1_505_neg_34	1770087_at	1770352_at	1770767_at	1771108_at	1773097_at	1773307_at	1773425_at	1773540_at	1773853_at	1773989_at	1774025_at	1774257_at	1774425_at	1775736_at	1775746_at	1775847_at	1776171_at	1776811_at	1776825_at	1777585_at	1777589_at	1777843_at	1778156_at	1778279_at	1778392_at	1778632_at	1778654_at	1778821_at	1779030_at	1779126_at	1779478_at	1779483_at	1779946_at	1780004_at
1_506_pos_54	1_506_pos_54	1769799_at	1769818_at	1770072_at	1770116_at	1770142_at	1770221_at	1771179_at	1771405_at	1771591_at	1772148_at	1772204_at	1772952_at	1773425_at	1773524_at	1773560_at	1773695_at	1773888_at	1773900_at	1774025_at	1774236_at	1774257_at	1774373_at	1774780_at	1774840_at	1774859_at	1774988_at	1775746_at	1775990_at	1776084_at	1776122_at	1776215_at	1776268_at	1776457_at	1776791_at	1776857_at	1776872_at	1777112_at	1777374_at	1777589_at	1777721_at	1778090_at	1778120_at	1778156_at	1778252_at	1778632_at	1778654_at	1778906_at	1779030_at	1779654_s_at	1779746_at	AFFX-r2-Sc-URA3-3_at	AFFX-r2-Sc-URA3-5_at	AFFX-r2-Sc-URA3-M_at	RPTR-Sc-AF298789-1_s_at
1_506_neg_53	1_506_neg_53	1769691_at	1770087_at	1770448_at	1770727_at	1771108_at	1771143_at	1771278_at	1771289_at	1771346_at	1771630_at	1771915_at	1772255_at	1772625_at	1772694_at	1773085_at	1773097_at	1773203_at	1773727_at	1773853_at	1773989_at	1774157_at	1774176_at	1774290_at	1774323_at	1775436_at	1775439_at	1775467_at	1775473_at	1775526_at	1775736_at	1775847_at	1776058_at	1776346_at	1776610_at	1776825_at	1776896_at	1777388_at	1777843_at	1778093_at	1778189_at	1778279_at	1778392_at	1778479_at	1778563_at	1778821_at	1778954_at	1779014_at	1779112_at	1779126_at	1779413_at	1779478_at	1779483_at	1779767_at
1_507_pos_55	1_507_pos_55	1769691_at	1770087_at	1770116_at	1770352_at	1770448_at	1770767_at	1771143_at	1771458_at	1771591_at	1771630_at	1771915_at	1772010_at	1772033_at	1772916_at	1773085_at	1773273_at	1773425_at	1773524_at	1773900_at	1774126_at	1774157_at	1774257_at	1774290_at	1774323_at	1774373_at	1774425_at	1774780_at	1774840_at	1774930_at	1775020_at	1775736_at	1775746_at	1775990_at	1776122_at	1776596_at	1776610_at	1776811_at	1776857_at	1776896_at	1777112_at	1777374_at	1777585_at	1777816_at	1778156_at	1778198_at	1778392_at	1778563_at	1778954_at	1779317_at	1779413_at	1779712_at	1779746_at	1779892_at	1779946_at	1780004_at
1_507_neg_52	1_507_neg_52	1769339_at	1769683_at	1769857_at	1769967_at	1770011_at	1770142_at	1770221_at	1771108_at	1771179_at	1771346_at	1771557_at	1772204_at	1772287_at	1772625_at	1773117_at	1773307_at	1773560_at	1773884_at	1773989_at	1774081_at	1774321_at	1774376_at	1774801_at	1775347_at	1775467_at	1775526_at	1775729_at	1775992_at	1776215_at	1776268_at	1776346_at	1777097_at	1777312_at	1777563_at	1777589_at	1777721_at	1778093_at	1778120_at	1778252_at	1778279_at	1778282_at	1778604_at	1778784_at	1778808_at	1778906_at	1779030_at	1779112_at	1779483_at	1779734_at	AFFX-r2-Sc-URA3-3_at	AFFX-r2-Sc-URA3-5_at	AFFX-r2-Sc-URA3-M_at
1_508_pos_34	1_508_pos_34	1769684_at	1770027_at	1770116_at	1770142_at	1770221_at	1770315_at	1771108_at	1771179_at	1771591_at	1771955_at	1772554_at	1772654_at	1773123_at	1773560_at	1776825_at	1776857_at	1777486_at	1777843_at	1778120_at	1778142_at	1778503_at	1778677_at	1778791_at	1778906_at	1778954_at	1779014_at	1779098_at	1779275_at	1779402_at	1779483_at	1780122_at	AFFX-r2-Sc-URA3-3_at	AFFX-r2-Sc-URA3-5_at	AFFX-r2-Sc-URA3-M_at
1_508_neg_30	1_508_neg_30	1769875_at	1769967_at	1770448_at	1771236_at	1771619_at	1772148_at	1772255_at	1772398_at	1772920_at	1773141_at	1773176_at	1773483_at	1773565_at	1773863_at	1773903_at	1773989_at	1774151_at	1774157_at	1774777_at	1774860_at	1775628_at	1776154_at	1776610_at	1776717_at	1777112_at	1778279_at	1778392_at	1778604_at	1778950_at	1779746_at
1_509_pos_34	1_509_pos_34	1769875_at	1769967_at	1770315_at	1770448_at	1772148_at	1772255_at	1772398_at	1772920_at	1773123_at	1773483_at	1773565_at	1773863_at	1773903_at	1773961_at	1773989_at	1774157_at	1774777_at	1774840_at	1775218_at	1775374_at	1775628_at	1776610_at	1776717_at	1776768_at	1776896_at	1777112_at	1778279_at	1778392_at	1778604_at	1779402_at	1779478_at	1779746_at	1779775_at	1780122_at
1_509_neg_43	1_509_neg_43	1770027_at	1770116_at	1770142_at	1770221_at	1771108_at	1771179_at	1771236_at	1771591_at	1771619_at	1771955_at	1772010_at	1772554_at	1773141_at	1773176_at	1773524_at	1773560_at	1774151_at	1774425_at	1774627_at	1774860_at	1775648_at	1776154_at	1776427_at	1776825_at	1776857_at	1776872_at	1777486_at	1777843_at	1778120_at	1778142_at	1778198_at	1778503_at	1778677_at	1778791_at	1778906_at	1778954_at	1779014_at	1779098_at	1779275_at	1779483_at	AFFX-r2-Sc-URA3-3_at	AFFX-r2-Sc-URA3-5_at	AFFX-r2-Sc-URA3-M_at
1_510_pos_45	1_510_pos_45	1769818_at	1769875_at	1769972_at	1770072_at	1771510_at	1771817_at	1771935_at	1771955_at	1772010_at	1772148_at	1772554_at	1773097_at	1773483_at	1773560_at	1773853_at	1773989_at	1774236_at	1774287_at	1774373_at	1774780_at	1774840_at	1774988_at	1775439_at	1775467_at	1777112_at	1777486_at	1777749_at	1778091_at	1778142_at	1778198_at	1778279_at	1778503_at	1778655_at	1778677_at	1778784_at	1778821_at	1778954_at	1779004_at	1779030_at	1779098_at	1779126_at	1779275_at	1779534_at	1779746_at	1780122_at
1_510_neg_41	1_510_neg_41	1769428_at	1769799_at	1769967_at	1770027_at	1770087_at	1770116_at	1770727_at	1771108_at	1771219_at	1771278_at	1771591_at	1772054_at	1772398_at	1772694_at	1772920_at	1772952_at	1773342_at	1773524_at	1773565_at	1773900_at	1773903_at	1775388_at	1775436_at	1775990_at	1776122_at	1776457_at	1776717_at	1776825_at	1776857_at	1776872_at	1777843_at	1778090_at	1778260_at	1778392_at	1778604_at	1779014_at	1779483_at	AFFX-r2-Sc-TDH1-3_at	AFFX-r2-Sc-TDH1-5_at	AFFX-r2-Sc-TDH1-M_at	AFFX-r2-Sc-TDH1-M_s_at
1_511_pos_46	1_511_pos_46	1769339_at	1769587_at	1770383_at	1770448_at	1770721_at	1771402_at	1771405_at	1771816_at	1772204_at	1772255_at	1772554_at	1772870_at	1773203_at	1773307_at	1773425_at	1773888_at	1773900_at	1773989_at	1774157_at	1774176_at	1774257_at	1774593_at	1775517_at	1775965_at	1776058_at	1776122_at	1776215_at	1776268_at	1776610_at	1776791_at	1776872_at	1776896_at	1777374_at	1777486_at	1777589_at	1778189_at	1778252_at	1778335_at	1778359_at	1778392_at	1778954_at	1779030_at	1779413_at	1779478_at	1779944_at	1780055_at
1_511_neg_62	1_511_neg_62	1769967_at	1770087_at	1770142_at	1770221_at	1770352_at	1770583_at	1770962_at	1771143_at	1771179_at	1771214_at	1771289_at	1771630_at	1771884_at	1771915_at	1772103_at	1772222_at	1772916_at	1772920_at	1773085_at	1773273_at	1773524_at	1773540_at	1773560_at	1773695_at	1773903_at	1774290_at	1774425_at	1775199_at	1775307_at	1775439_at	1775467_at	1776084_at	1776441_at	1776717_at	1776805_at	1777112_at	1777585_at	1777630_at	1777721_at	1778120_at	1778156_at	1778279_at	1778282_at	1778479_at	1778604_at	1778784_at	1778791_at	1778906_at	1779317_at	1779482_at	1779549_at	1779654_s_at	1779712_at	1779746_at	1779767_at	1779892_at	1779946_at	1780059_at	AFFX-r2-Sc-URA3-3_at	AFFX-r2-Sc-URA3-5_at	AFFX-r2-Sc-URA3-M_at	RPTR-Sc-AF298789-1_s_at
1_512_pos_45	1_512_pos_45	1769587_at	1770087_at	1770142_at	1770221_at	1770352_at	1770767_at	1770962_at	1771214_at	1771405_at	1772199_at	1772350_at	1772625_at	1773170_at	1773483_at	1773540_at	1773900_at	1773989_at	1774012_at	1774025_at	1774321_at	1774425_at	1774593_at	1775736_at	1776122_at	1776346_at	1776791_at	1776872_at	1776896_at	1777585_at	1778078_at	1778093_at	1778156_at	1778245_at	1778279_at	1778632_at	1778654_at	1778791_at	1779112_at	1779549_at	1779944_at	1779946_at	1780055_at	AFFX-r2-Sc-URA3-3_at	AFFX-r2-Sc-URA3-5_at	AFFX-r2-Sc-URA3-M_at
1_512_neg_40	1_512_neg_40	1769339_at	1769691_at	1770448_at	1770536_at	1771289_at	1771557_at	1772103_at	1772222_at	1772255_at	1772870_at	1772916_at	1772952_at	1773117_at	1773203_at	1773273_at	1773425_at	1773524_at	1773952_at	1774157_at	1774257_at	1774323_at	1775307_at	1775439_at	1775467_at	1775480_at	1775729_at	1775746_at	1775965_at	1776457_at	1776596_at	1776610_at	1778252_at	1778479_at	1778563_at	1778784_at	1779304_at	1779309_at	1779597_at	1779712_at	1779767_at
1_514_pos_6	1_514_pos_6	1769885_at	1772916_at	1776363_at	1777477_at	1778392_at	1779304_at
1_515_pos_52	1_515_pos_52	1769587_at	1769691_at	1770011_at	1770087_at	1770142_at	1770221_at	1770383_at	1770962_at	1771143_at	1771214_at	1771346_at	1771402_at	1771405_at	1771630_at	1771816_at	1771915_at	1773085_at	1773203_at	1773425_at	1773560_at	1773900_at	1773989_at	1774126_at	1774257_at	1774290_at	1774323_at	1775480_at	1775746_at	1775965_at	1776058_at	1776122_at	1776441_at	1776791_at	1776872_at	1776896_at	1777374_at	1777854_at	1778078_at	1778245_at	1778279_at	1778335_at	1778359_at	1778563_at	1778594_at	1778791_at	1779309_at	1779478_at	1779734_at	1779944_at	AFFX-r2-Sc-URA3-3_at	AFFX-r2-Sc-URA3-5_at	AFFX-r2-Sc-URA3-M_at
1_515_neg_42	1_515_neg_42	1769851_at	1770082_at	1770352_at	1770448_at	1770767_at	1771179_at	1771289_at	1772222_at	1772255_at	1772870_at	1773170_at	1773524_at	1773540_at	1774012_at	1774025_at	1774157_at	1774321_at	1774425_at	1775439_at	1775467_at	1775974_at	1776346_at	1776610_at	1777585_at	1777589_at	1777721_at	1778093_at	1778120_at	1778156_at	1778252_at	1778392_at	1778632_at	1778654_at	1778784_at	1778906_at	1778954_at	1779030_at	1779112_at	1779712_at	1779767_at	1779946_at	RPTR-Sc-AF298789-1_s_at
1_516_pos_49	1_516_pos_49	1769587_at	1769691_at	1770142_at	1770448_at	1770532_at	1771143_at	1771179_at	1771630_at	1772199_at	1772255_at	1772317_at	1772882_at	1773085_at	1773203_at	1773425_at	1773483_at	1773727_at	1773989_at	1774226_at	1774257_at	1774323_at	1774425_at	1774442_at	1774593_at	1775746_at	1775965_at	1776122_at	1776596_at	1776791_at	1776872_at	1777388_at	1777585_at	1777721_at	1778078_at	1778120_at	1778245_at	1778252_at	1778279_at	1778282_at	1778392_at	1778479_at	1778563_at	1778906_at	1779944_at	1780155_at	AFFX-r2-Sc-URA3-3_at	AFFX-r2-Sc-URA3-5_at	AFFX-r2-Sc-URA3-M_at	RPTR-Sc-AF298789-1_s_at
1_516_neg_46	1_516_neg_46	1770221_at	1770383_at	1770767_at	1770962_at	1771214_at	1771289_at	1771402_at	1771405_at	1772103_at	1772222_at	1772283_at	1772916_at	1773117_at	1773170_at	1773273_at	1773307_at	1773524_at	1773540_at	1773560_at	1773888_at	1773900_at	1774010_at	1774025_at	1774859_at	1775307_at	1775439_at	1775467_at	1776058_at	1776346_at	1776896_at	1777374_at	1777589_at	1778093_at	1778335_at	1778359_at	1778632_at	1778654_at	1778784_at	1778954_at	1779030_at	1779112_at	1779304_at	1779413_at	1779478_at	1779712_at	1779734_at
[truncated: 744,376 more chars]
