# Supplementary material for: GSA-PCA: gene set generation by principal component analysis of the Laplacian matrix of a metabolic network
Source: BMC Bioinformatics. 2012 Aug 9;13:197. doi: 10.1186/1471-2105-13-197 (PMC3626710; doi:10.1186/1471-2105-13-197)
Supplement: Additional file 7 — GO Enrichment (Biological Process) of the False Negatives from traditional GSA pathway sets. [file 1471-2105-13-197-S7.xlsx]

## Sheet: genelist_description
Systematic Name	Gene Name	Description
YBR110W	ALG1	Mannosyltransferase, involved in asparagine-linked glycosylation in the endoplasmic reticulum (ER)
YNR030W	ALG12	Alpha-1,6-mannosyltransferase localized to the ER
YGL065C	ALG2	Mannosyltransferase that catalyzes two consecutive steps in the N-linked glycosylation pathway
YPL227C	ALG5	UDP-glucose:dolichyl-phosphate glucosyltransferase, involved in asparagine-linked glycosylation in the endoplasmic reticulum
YBR243C	ALG7	UDP-N-acetyl-glucosamine-1-P transferase, transfers Glc-Nac-P from UDP-GlcNac to Dol-P in the ER in the first step of the dolichol pathway of protein asparagine-linked glycosylation
YNL219C	ALG9	Mannosyltransferase, involved in N-linked glycosylation
YOL058W	ARG1	Arginosuccinate synthetase, catalyzes the formation of L-argininosuccinate from citrulline and L-aspartate in the arginine biosynthesis pathway
YDR321W	ASP1	Cytosolic L-asparaginase, involved in asparagine catabolism
YLR155C	ASP3-1	Cell-wall L-asparaginase II, involved in asparagine catabolism
YLR157C	ASP3-2	Cell-wall L-asparaginase II, involved in asparagine catabolism
YLR158C	ASP3-3	Cell-wall L-asparaginase II, involved in asparagine catabolism
YLR160C	ASP3-4	Cell-wall L-asparaginase II, involved in asparagine catabolism
YPL111W	CAR1	Arginase, responsible for arginine degradation, expression responds to both induction by arginine and nitrogen catabolite repression
YBR029C	CDS1	Phosphatidate cytidylyltransferase (CDP-diglyceride synthetase)
YER026C	CHO1	Phosphatidylserine synthase, functions in phospholipid biosynthesis
YGR157W	CHO2	Phosphatidylethanolamine methyltransferase (PEMT), catalyzes the first step in the conversion of phosphatidylethanolamine to phosphatidylcholine during the methylation pathway of phosphatidylcholine biosynthesis
YNR001C	CIT1	Citrate synthase, catalyzes the condensation of acetyl coenzyme A and oxaloacetate to form citrate
YCR005C	CIT2	Citrate synthase, catalyzes the condensation of acetyl coenzyme A and oxaloacetate to form citrate, peroxisomal isozyme involved in glyoxylate cycle
YPR001W	CIT3	Dual specificity mitochondrial citrate and methylcitrate synthase
YDR371W	CTS2	Protein similar to Ashbya gossypii sporulation-specific chitinase
YGR227W	DIE2	Dolichyl-phosphoglucose-dependent alpha-1,2 glucosyltransferase of the ER, functions in the pathway that synthesizes the dolichol-linked oligosaccharide precursor for N-linked protein glycosylation, has a role in regulation of ITR1 and INO1
YPR183W	DPM1	Dolichol phosphate mannose (Dol-P-Man) synthase of the ER membrane, catalyzes the formation of Dol-P-Man from Dol-P and GDP-Man
YEL070W	DSF1	Deletion suppressor of mpt5 mutation
YMR062C	ECM40	Mitochondrial ornithine acetyltransferase, catalyzes the fifth step in arginine biosynthesis
YHR007C	ERG11	Lanosterol 14-alpha-demethylase, catalyzes the C-14 demethylation of lanosterol to form 4,4''-dimethyl cholesta-8,14,24-triene-3-beta-ol in the ergosterol biosynthesis pathway
YNL280C	ERG24	C-14 sterol reductase, acts in ergosterol biosynthesis
YIL009W	FAA3	Long chain fatty acyl-CoA synthetase, has a preference for C16 and C18 fatty acids
YJL221C	FSP2	Protein of unknown function, expression is induced during nitrogen limitation
YBR019C	GAL10	UDP-glucose-4-epimerase, catalyzes the interconversion of UDP-galactose and UDP-D-glucose in galactose metabolism
YBR018C	GAL7	Galactose-1-phosphate uridyl transferase, synthesizes glucose-1-phosphate and UDP-galactose from UDP-D-glucose and alpha-D-galactose-1-phosphate in the second step of galactose catabolism
YPR184W	GDB1	Glycogen debranching enzyme containing glucanotranferase and alpha-1,6-amyloglucosidase activities, required for glycogen degradation
YAL062W	GDH3	NADP(+)-dependent glutamate dehydrogenase, synthesizes glutamate from ammonia and alpha-ketoglutarate
YKL104C	GFA1	Glutamine-fructose-6-phosphate amidotransferase, catalyzes the formation of glucosamine-6-P and glutamate from fructose-6-P and glutamine in the first step of chitin biosynthesis
YDL171C	GLT1	NAD(+)-dependent glutamate synthase (GOGAT), synthesizes glutamate from glutamine and alpha-ketoglutarate
YPR160W	GPH1	Non-essential glycogen phosphorylase required for the mobilization of glycogen, activity is regulated by cyclic AMP-mediated phosphorylation, expression is regulated by stress-response elements and by the HOG MAP kinase pathway
YGL142C	GPI10	Integral membrane protein involved in glycosylphosphatidylinositol (GPI) anchor synthesis
YJL091C	GWT1	Protein involved in the inositol acylation of glucosaminyl phosphatidylinositol (GlcN-PI) to form glucosaminyl(acyl)phosphatidylinositol (GlcN(acyl)PI), an intermediate in the biosynthesis of glycosylphosphatidylinositol (GPI) anchors
YER052C	HOM3	Aspartate kinase (L-aspartate 4-P-transferase)
YER062C	HOR2	One of two redundant DL-glycerol-3-phosphatases (RHR2/GPP1 encodes the other) involved in glycerol biosynthesis
YJL153C	INO1	Inositol 1-phosphate synthase, involved in synthesis of inositol phosphates and inositol-containing phospholipids
YDR483W	KRE2	Alpha1,2-mannosyltransferase of the Golgi involved in protein mannosylation
YGR292W	MAL12	Maltase (alpha-D-glucosidase), inducible protein involved in maltose catabolism
YBR299W	MAL32	Maltase (alpha-D-glucosidase), inducible protein involved in maltose catabolism
YKL165C	MCD4	Protein involved in glycosylphosphatidylinositol (GPI) anchor synthesis
YPL023C	MET12	Protein with methylenetetrahydrofolate reductase (MTHFR) activity in vitro
YIL014W	MNT3	Alpha-1,3-mannosyltransferase, adds the fourth and fifth alpha-1,3-linked mannose residues to O-linked glycans during protein O-glycosylation
YIR019C	MUC1	GPI-anchored cell surface glycoprotein (flocculin) required for pseudohyphal formation, invasive growth, flocculation, and biofilms
YEL058W	PCM1	Essential N-acetylglucosamine-phosphate mutase
YLR134W	PDC5	Minor isoform of pyruvate decarboxylase, key enzyme in alcoholic fermentation, decarboxylates pyruvate to acetaldehyde, regulation is glucose- and ethanol-dependent, repressed by thiamine, involved in amino acid catabolism
YGR087C	PDC6	Minor isoform of pyruvate decarboxylase, decarboxylates pyruvate to acetaldehyde, involved in amino acid catabolism
YBR196C	PGI1	Glycolytic enzyme phosphoglucose isomerase, catalyzes the interconversion of glucose-6-phosphate and fructose-6-phosphate
YJR153W	PGU1	Endo-polygalacturonase, pectolytic enzyme that hydrolyzes the alpha-1,4-glycosidic bonds in the rhamnogalacturonan chains in pectins
YMR008C	PLB1	Phospholipase B (lysophospholipase) involved in lipid metabolism, required for deacylation of phosphatidylcholine and phosphatidylethanolamine but not phosphatidylinositol
YMR006C	PLB2	Phospholipase B (lysophospholipase) involved in phospholipid metabolism
YOL011W	PLB3	Phospholipase B (lysophospholipase) involved in phospholipid metabolism
YER003C	PMI40	Mannose-6-phosphate isomerase, catalyzes the interconversion of fructose-6-P and mannose-6-P
YNL169C	PSD1	Phosphatidylserine decarboxylase of the mitochondrial inner membrane, converts phosphatidylserine to phosphatidylethanolamine
YOR095C	RKI1	Ribose-5-phosphate ketol-isomerase, catalyzes the interconversion of ribose 5-phosphate and ribulose 5-phosphate in the pentose phosphate pathway
YBR229C	ROT2	Glucosidase II catalytic subunit required for normal cell wall synthesis
YFL045C	SEC53	Phosphomannomutase, involved in synthesis of GDP-mannose and dolichol-phosphate-mannose
YMR013C	SEC59	Dolichol kinase, catalyzes the terminal step in dolichyl monophosphate (Dol-P) biosynthesis
YJR159W	SOR1	Sorbitol dehydrogenase
YDL246C	SOR2	Protein of unknown function
YJL052W	TDH1	Glyceraldehyde-3-phosphate dehydrogenase, isozyme 1, involved in glycolysis and gluconeogenesis
YJR009C	TDH2	Glyceraldehyde-3-phosphate dehydrogenase, isozyme 2, involved in glycolysis and gluconeogenesis
YGR192C	TDH3	Glyceraldehyde-3-phosphate dehydrogenase, isozyme 3, involved in glycolysis and gluconeogenesis
YDL080C	THI3	Probable alpha-ketoisocaproate decarboxylase, may have a role in catabolism of amino acids to long-chain and complex alcohols
YDR353W	TRR1	Cytoplasmic thioredoxin reductase, key regulatory enzyme that determines the redox state of the thioredoxin system, which acts as a disulfide reductase system and protects cells against both oxidative and reductive stress
YHR106W	TRR2	Mitochondrial thioredoxin reductase involved in protection against oxidative stress, required with Glr1p to maintain the redox state of Trx3p
YGR287C	YGR287C	Isomaltase (alpha-D-glucosidase)
YIL172C	YIL172C	Putative protein of unknown function with similarity to glucosidases
YJL216C	YJL216C	Protein of unknown function, similar to alpha-D-glucosidases
YMR099C	YMR099C	Glucose-6-phosphate 1-epimerase (hexose-6-phosphate mutarotase), likely involved in carbohydrate metabolism
YNL170W	YNL170W	Dubious open reading frame
YNR073C	YNR073C	Putative mannitol dehydrogenase
YOL157C	YOL157C	Putative protein of unknown function
