# Supplementary material for: GSA-PCA: gene set generation by principal component analysis of the Laplacian matrix of a metabolic network
Source: BMC Bioinformatics. 2012 Aug 9;13:197. doi: 10.1186/1471-2105-13-197 (PMC3626710; doi:10.1186/1471-2105-13-197)
Supplement: Additional file 8 — GO Enrichment (Molecular Function) of the False Negatives from traditional GSA pathway sets. [file 1471-2105-13-197-S8.xlsx]

## Sheet: funcat_enrichment_missed_genes
FUNCTIONAL CATEGORY	abs SET	rel SET	genes SET	abs GENOME	rel GENOME	rel SET/rel GENOME	P-VALUE
01 METABOLISM	54	98.1	YGR192c YIR019c YBR229c YCR005c YMR008c YPR160w YBR299w YGL065c YNL219c YDR321w YDR353w YJL216c YPR183w YOL011w YJL221c YJL153c YIL009w YIL172c YGR087c YOL157c YPR001w YBR243c YLR134w YNL169c YNR073c YMR006c YLR158c YNR001c YOR095c YDL171c YGR287c YGR292w YMR013c YJR153w YGR157w YPL227c YBR110w YHR007c YER026c YHR106w YLR157c YBR029c YGR227w YJR009c YLR160c YNR030w YPL023c YER052c YJL052w YLR155c…	1514	24.6	3.9878	3.26365e-32
01.01 amino acid metabolism	11	20	YDR321w YDL080c YNR001c YLR157c YCR005c YDL171c YLR155c YLR158c YPL023c YLR160c YER052c	243	3.96	5.05051	7.71848e-06
01.01.03 assimilation of ammonia, metabolism of the glutamate group	3	5.45	YDL171c YCR005c YNR001c	47	0.76	7.17105	0.00838631
01.01.03.02 metabolism of glutamate	3	5.45	YCR005c YNR001c YDL171c	23	0.37	14.7297	0.00106605
01.01.03.02.01 biosynthesis of glutamate	3	5.45	YDL171c YNR001c YCR005c	15	0.24	22.7083	0.000288172
01.01.06 metabolism of the aspartate family	7	12.7	YDR321w YLR155c YLR160c YLR157c YLR158c YPL023c YER052c	66	1.07	11.8692	1.63654e-06
01.01.06.01 metabolism of aspartate	5	9.09	YDR321w YLR155c YLR158c YLR160c YLR157c	9	0.14	64.9286	5.92278e-09
01.01.06.02 metabolism of asparagine	5	9.09	YLR160c YDR321w YLR158c YLR157c YLR155c	9	0.14	64.9286	5.92278e-09
01.01.06.02.02 degradation of asparagine	5	9.09	YLR155c YLR157c YLR158c YLR160c YDR321w	5	0.08	113.625	4.83072e-11
01.01.06.04 metabolism of threonine	1	1.81	YER052c	9	0.14	12.9286	0.0779613
01.01.06.05 metabolism of methionine	2	3.63	YPL023c YER052c	35	0.57	6.36842	0.0389375
01.01.09 metabolism of the cysteine - aromatic group	1	1.81	YER052c	80	1.3	1.39231	0.516028
01.01.09.02 metabolism of serine	1	1.81	YER052c	15	0.24	7.54167	0.126587
01.02 nitrogen, sulfur and selenium metabolism	8	14.5	YDR321w YDL171c YHR106w YLR155c YLR160c YLR158c YDR353w YLR157c	97	1.58	9.17722	1.94043e-06
01.03 nucleotide/nucleoside/nucleobase metabolism	2	3.63	YDR353w YHR106w	224	3.65	0.994521	0.602903
01.03.07 deoxyribonucleotide metabolism	2	3.63	YDR353w YHR106w	12	0.19	19.1053	0.00492499
01.04 phosphate metabolism	4	7.27	YMR013c YBR243c YER062c YER052c	418	6.81	1.06755	0.522461
01.05 C-compound and carbohydrate metabolism	33	60	YGL065c YOL157c YNR001c YPL227c YOR095c YPR001w YPR160w YER062c YPL023c YJL052w YGR192c YIL172c YJL216c YBR299w YGR292w YJR153w YBR110w YNL219c YPR183w YBR243c YGR287c YJR009c YGR087c YGR227w YCR005c YPR184w YJL153c YJL221c YNR030w YIR019c YNR073c YLR134w YBR229c	505	8.23	7.2904	1.45535e-22
01.05.02 sugar, glucoside, polyol and carboxylate metabolism	15	27.2	YJL052w YJR009c YNR001c YJL221c YJL216c YGR192c YBR229c YGR292w YBR299w YGR287c YJL153c YOR095c YIL172c YJR153w YPR001w	81	1.32	20.6061	1.32235e-16
01.05.02.04 sugar, glucoside, polyol and carboxylate anabolism	7	12.7	YBR229c YJL221c YOR095c YGR292w YBR299w YJR153w YJL153c	35	0.57	22.2807	1.74969e-08
01.05.02.07 sugar, glucoside, polyol and carboxylate catabolism	14	25.4	YPR001w YBR299w YJL216c YJL052w YGR287c YOR095c YGR292w YNR001c YIL172c YJL221c YJR009c YJR153w YBR229c YGR192c	79	1.28	19.8438	3.00791e-15
01.05.03 polysaccharide metabolism	9	16.3	YBR243c YGR227w YPR184w YIL172c YJR153w YPL227c YPR160w YBR110w YPR183w	65	1.06	15.3774	4.14771e-09
01.05.03.02 peptidoglycan metabolism	3	5.45	YPR183w YPL227c YGR227w	17	0.27	20.1852	0.000425229
01.05.03.02.04 peptidoglycan anabolism	3	5.45	YGR227w YPL227c YPR183w	17	0.27	20.1852	0.000425229
01.05.06 C-2 compound and organic acid metabolism	1	1.81	YGR087c	9	0.14	12.9286	0.0779613
01.05.06.07 C-2 compound and organic acid catabolism	1	1.81	YGR087c	9	0.14	12.9286	0.0779613
01.05.13 transfer of activated C-1 groups	1	1.81	YPL023c	20	0.32	5.65625	0.165178
01.05.13.03 tetrahydrofolate-dependent C-1-transfer	1	1.81	YPL023c	13	0.21	8.61905	0.110665
01.05.25 regulation of C-compound and carbohydrate metabolism	1	1.81	YGR227w	127	2.07	0.874396	0.685447
01.06 lipid, fatty acid and isoprenoid metabolism	14	25.4	YGL065c YMR008c YER026c YPR183w YHR007c YBR029c YMR013c YGR157w YIL009w YNL169c YNL219c YNL280c YOL011w YMR006c	286	4.66	5.45064	1.30474e-07
01.06.02 membrane lipid metabolism	10	18.1	YBR029c YPR183w YGR157w YMR013c YMR008c YNL169c YGL065c YER026c YMR006c YOL011w	82	1.33	13.609	1.88067e-09
01.06.02.01 phospholipid metabolism	9	16.3	YBR029c YGR157w YER026c YMR008c YOL011w YMR006c YNL169c YPR183w YMR013c	68	1.1	14.8182	6.26469e-09
01.06.02.02 glycolipid metabolism	1	1.81	YGL065c	15	0.24	7.54167	0.126587
01.06.06 isoprenoid metabolism	2	3.63	YNL280c YHR007c	41	0.66	5.5	0.0518718
01.06.06.11 tetracyclic and pentacyclic triterpenes (cholesterin, steroids and hopanoids) metabolism	2	3.63	YNL280c YHR007c	36	0.58	6.25862	0.0409951
01.06.10 regulation of lipid, fatty acid and isoprenoid metabolism	1	1.81	YIL009w	26	0.42	4.30952	0.209281
01.07 metabolism of vitamins, cofactors, and prosthetic groups	2	3.63	YDL080c YPL023c	164	2.67	1.35955	0.435419
01.07.01 biosynthesis of vitamins, cofactors, and prosthetic groups	2	3.63	YPL023c YDL080c	110	1.79	2.02793	0.259332
01.07.07 regulation of the metabolism of vitamins, cofactors, and prosthetic groups	1	1.81	YDL080c	5	0.08	22.625	0.0440776
01.20 secondary metabolism	3	5.45	YGR157w YNL169c YJL153c	78	1.27	4.29134	0.032402
01.20.01 metabolism of primary metabolic sugar derivatives	1	1.81	YJL153c	3	0.04	45.25	0.0266803
01.20.01.01 metabolism of secondary monosaccharides	1	1.81	YJL153c	2	0.03	60.3333	0.0178655
01.20.19 metabolism of secondary products derived from glycine, L-serine and L-alanine	2	3.63	YNL169c YGR157w	19	0.3	12.1	0.012258
02 ENERGY	19	34.5	YPR184w YOR095c YGR292w YGR287c YNR001c YIL172c YJL216c YBR229c YJL052w YJR009c YPR160w YGR087c YGR192c YOL157c YLR134w YPR001w YJL221c YBR299w YCR005c	367	5.98	5.76923	1.41789e-10
02.01 glycolysis and gluconeogenesis	3	5.45	YGR192c YJL052w YJR009c	59	0.96	5.67708	0.0155921
02.04 glyoxylate cycle	1	1.81	YCR005c	9	0.14	12.9286	0.0779613
02.07 pentose-phosphate pathway	1	1.81	YOR095c	24	0.39	4.64103	0.194841
02.10 tricarboxylic-acid pathway (citrate cycle, Krebs cycle, TCA cycle)	3	5.45	YCR005c YNR001c YPR001w	31	0.5	10.9	0.00257195
02.16 fermentation	2	3.63	YLR134w YGR087c	47	0.76	4.77632	0.0661102
02.16.01 alcohol fermentation	2	3.63	YGR087c YLR134w	13	0.21	17.2857	0.00578709
02.19 metabolism of energy reserves (e.g. glycogen, trehalose)	10	18.1	YGR292w YPR160w YPR184w YJL216c YBR299w YIL172c YJL221c YOL157c YBR229c YGR287c	56	0.91	19.8901	3.73011e-11
10 CELL CYCLE AND DNA PROCESSING	1	1.81	YBR243c	1012	16.5	0.109697	0.999953
10.03 cell cycle	1	1.81	YBR243c	653	10.6	0.170755	0.998019
10.03.01 mitotic cell cycle and cell cycle control	1	1.81	YBR243c	447	7.29	0.248285	0.984755
11 TRANSCRIPTION	1	1.81	YDL080c	1077	17.5	0.103429	0.999977
11.02 RNA synthesis	1	1.81	YDL080c	634	10.3	0.175728	0.997601
11.02.03 mRNA synthesis	1	1.81	YDL080c	576	9.39	0.192758	0.995714
11.02.03.04 transcriptional control	1	1.81	YDL080c	495	8.07	0.224287	0.99046
11.02.03.04.01 transcription activation	1	1.81	YDL080c	42	0.68	2.66176	0.316011
14 PROTEIN FATE (folding, modification, destination)	10	18.1	YBR243c YGL065c YNR030w YPL227c YIL009w YNL219c YPR183w YMR013c YBR110w YGR227w	1154	18.8	0.962766	0.603485
14.04 protein targeting, sorting and translocation	1	1.81	YMR013c	280	4.56	0.39693	0.924459
14.07 protein modification	10	18.1	YNR030w YBR243c YBR110w YNL219c YMR013c YPR183w YGR227w YIL009w YGL065c YPL227c	616	10	1.81	0.0449182
14.07.01 modification with fatty acids (e.g. myristylation, palmitylation, farnesylation)	2	3.63	YIL009w YPR183w	33	0.53	6.84906	0.0349469
14.07.02 modification with sugar residues (e.g. glycosylation, deglycosylation)	9	16.3	YPR183w YGL065c YMR013c YPL227c YBR110w YGR227w YNL219c YBR243c YNR030w	69	1.12	14.5536	7.15545e-09
14.07.02.01 O-directed glycosylation, deglycosylation	1	1.81	YPR183w	15	0.24	7.54167	0.126587
14.07.02.02 N-directed glycosylation, deglycosylation	8	14.5	YGR227w YBR110w YNL219c YGL065c YPR183w YPL227c YNR030w YBR243c	43	0.7	20.7143	2.82173e-09
16 PROTEIN WITH BINDING FUNCTION OR COFACTOR REQUIREMENT (structural or catalytic)	5	9.09	YHR106w YDR353w YNL280c YPL023c YJL153c	1049	17.1	0.531579	0.970087
16.21 complex cofactor/cosubstrate/vitamine binding	5	9.09	YPL023c YJL153c YHR106w YNL280c YDR353w	58	0.94	9.67021	0.000154247
16.21.07 NAD/NADP binding	5	9.09	YHR106w YJL153c YPL023c YDR353w YNL280c	36	0.58	15.6724	1.4741e-05
20 CELLULAR TRANSPORT, TRANSPORT FACILITIES AND TRANSPORT ROUTES	1	1.81	YMR013c	1038	16.9	0.107101	0.999965
20.01 transported compounds (substrates)	1	1.81	YMR013c	585	9.54	0.189727	0.996082
20.01.10 protein transport	1	1.81	YMR013c	140	2.28	0.79386	0.720954
30 CELLULAR COMMUNICATION/SIGNAL TRANSDUCTION MECHANISM	1	1.81	YBR029c	234	3.81	0.475066	0.883551
30.01 cellular signalling	1	1.81	YBR029c	199	3.24	0.558642	0.838505
30.01.09 second messenger mediated signal transduction	1	1.81	YBR029c	47	0.76	2.38158	0.346364
30.01.09.09 fatty acid derivatives mediated signal transduction	1	1.81	YBR029c	4	0.06	30.1667	0.0354175
32 CELL RESCUE, DEFENSE AND VIRULENCE	8	14.5	YDR353w YHR007c YLR155c YHR106w YLR160c YLR157c YER062c YLR158c	554	9.03	1.60576	0.119257
32.01 stress response	7	12.7	YLR158c YLR157c YLR155c YLR160c YHR106w YDR353w YER062c	450	7.34	1.73025	0.105621
32.01.01 oxidative stress response	2	3.63	YDR353w YHR106w	55	0.89	4.07865	0.0868352
32.01.03 osmotic and salt stress response	1	1.81	YER062c	59	0.96	1.88542	0.413918
32.01.11 nutrient starvation response	4	7.27	YLR157c YLR155c YLR158c YLR160c	15	0.24	30.2917	7.35955e-06
32.07 detoxification	2	3.63	YHR007c YDR353w	117	1.9	1.91053	0.282753
32.07.01 detoxification involving cytochrome P450	1	1.81	YHR007c	4	0.06	30.1667	0.0354175
32.07.07 oxygen and radical detoxification	1	1.81	YDR353w	26	0.42	4.30952	0.209281
34 INTERACTION WITH THE ENVIRONMENT	1	1.81	YIR019c	463	7.55	0.239735	0.986955
34.07 cell adhesion	1	1.81	YIR019c	13	0.21	8.61905	0.110665
34.07.01 cell-cell adhesion	1	1.81	YIR019c	10	0.16	11.3125	0.0862462
42 BIOGENESIS OF CELLULAR COMPONENTS	4	7.27	YNR030w YNL219c YNR001c YBR229c	862	14	0.519286	0.961099
42.01 cell wall	3	5.45	YNL219c YBR229c YNR030w	214	3.49	1.5616	0.301138
42.16 mitochondrion	1	1.81	YNR001c	171	2.78	0.651079	0.790505
43 CELL TYPE DIFFERENTIATION	3	5.45	YMR013c YJR153w YIR019c	452	7.37	0.739484	0.782339
43.01 fungal/microorganismic cell type differentiation	3	5.45	YJR153w YIR019c YMR013c	452	7.37	0.739484	0.782339
43.01.03 fungal and other eukaryotic cell type differentiation	3	5.45	YIR019c YJR153w YMR013c	452	7.37	0.739484	0.782339
43.01.03.05 budding, cell polarity and filament formation	2	3.63	YJR153w YIR019c	313	5.1	0.711765	0.779662
43.01.03.09 development of asco- basidio- or zygospore	1	1.81	YMR013c	167	2.72	0.665441	0.782593
99 UNCLASSIFIED PROTEINS	1	1.81	YMR099c	1393	22.7	0.0797357	0.999999
